# Supplementary material for: Multiomics Identification of Radioresistance‐Associated Biomarkers and Prognostic Model Construction in Rectal Cancer
Source: Hum Mutat. 2026 May 22;2026:2759900. doi: 10.1155/humu/2759900 (PMC13197572; doi:10.1155/humu/2759900)
Supplement: Supplementary file 2 — Supporting Information 2 Table S1: Marker genes used for cell type annotation in scRNA‐seq analysis. Both files will be available online alongside the final article. [file HUMU-2026-2759900-s001.xls]

## Sheet: Findall.markers.cellType_1
	p_val	avg_log2FC	pct.1	pct.2	p_val_adj	cluster	gene
CCL5	0	2.90666083582977	0.597	0.214	0	CD8 T cells	CCL5
NKG7	0	2.2327335537749	0.445	0.128	0	CD8 T cells	NKG7
GZMA	0	2.23203855039958	0.525	0.119	0	CD8 T cells	GZMA
KLRB1	0	2.16739545554988	0.517	0.124	0	CD8 T cells	KLRB1
IFNG	0	1.94834365796813	0.285	0.061	0	CD8 T cells	IFNG
GZMK	0	1.88646555623966	0.27	0.056	0	CD8 T cells	GZMK
GIMAP7	0	1.7542941073144	0.68	0.161	0	CD8 T cells	GIMAP7
GZMB	0	1.6662152927572	0.326	0.11	0	CD8 T cells	GZMB
CD3D	0	1.63290674202621	0.827	0.298	0	CD8 T cells	CD3D
CD3G	0	1.6058882172534	0.734	0.22	0	CD8 T cells	CD3G
CD2	0	1.5415684738698	0.824	0.273	0	CD8 T cells	CD2
IL7R	0	1.46161522225489	0.595	0.256	0	CD8 T cells	IL7R
CD3E	0	1.33251376896819	0.733	0.228	0	CD8 T cells	CD3E
RARRES3	0	1.32717338475888	0.694	0.291	0	CD8 T cells	RARRES3
CD8A	0	1.32311195373024	0.257	0.04	0	CD8 T cells	CD8A
GZMM	0	1.29520854799426	0.483	0.096	0	CD8 T cells	GZMM
TRBC2	0	1.29189813822626	0.79	0.349	0	CD8 T cells	TRBC2
TRBC1	0	1.22131487681558	0.491	0.184	0	CD8 T cells	TRBC1
EVL	0	1.2101247069111	0.692	0.293	0	CD8 T cells	EVL
TRAC	0	1.17302968693356	0.785	0.318	0	CD8 T cells	TRAC
CST7	0	1.1622275394511	0.494	0.185	0	CD8 T cells	CST7
PRF1	0	1.15853076494069	0.269	0.059	0	CD8 T cells	PRF1
ID2	0	1.14666740538721	0.547	0.245	0	CD8 T cells	ID2
GPR171	0	1.11911769670758	0.385	0.061	0	CD8 T cells	GPR171
RORA	0	1.11629214706701	0.535	0.187	0	CD8 T cells	RORA
CD96	0	1.10038136542589	0.449	0.1	0	CD8 T cells	CD96
CD69	0	1.09822701849864	0.864	0.563	0	CD8 T cells	CD69
GIMAP4	0	1.09732126452263	0.546	0.174	0	CD8 T cells	GIMAP4
AC092580.4	0	1.08471740849715	0.288	0.03	0	CD8 T cells	AC092580.4
ARL4C	0	1.06082723411883	0.646	0.282	0	CD8 T cells	ARL4C
LCK	0	1.04445671194269	0.616	0.206	0	CD8 T cells	LCK
CD6	0	1.0404408828761	0.431	0.101	0	CD8 T cells	CD6
CD52	0	1.04041292846205	0.793	0.472	0	CD8 T cells	CD52
GIMAP1	0	1.02850235674865	0.443	0.111	0	CD8 T cells	GIMAP1
FYN	0	1.01889467533405	0.559	0.204	0	CD8 T cells	FYN
CD247	0	1.01016310936667	0.561	0.182	0	CD8 T cells	CD247
PPP2R5C	0	1.00598057446501	0.63	0.304	0	CD8 T cells	PPP2R5C
JUN	0	0.993252951738866	0.924	0.703	0	CD8 T cells	JUN
HCST	0	0.97491489180466	0.619	0.331	0	CD8 T cells	HCST
ZFP36L2	0	0.974114861458077	0.73	0.434	0	CD8 T cells	ZFP36L2
CD7	0	0.96630938192968	0.633	0.234	0	CD8 T cells	CD7
BCL11B	0	0.955106770966841	0.427	0.112	0	CD8 T cells	BCL11B
ITM2A	0	0.943281782203614	0.52	0.203	0	CD8 T cells	ITM2A
CLEC2D	0	0.937259966843302	0.549	0.215	0	CD8 T cells	CLEC2D
AAK1	0	0.933832246779897	0.478	0.162	0	CD8 T cells	AAK1
CD40LG	0	0.93092060023726	0.253	0.028	0	CD8 T cells	CD40LG
SYNE2	0	0.917143504803611	0.508	0.204	0	CD8 T cells	SYNE2
SLFN5	0	0.909608289522536	0.454	0.154	0	CD8 T cells	SLFN5
TCF7	0	0.894780615081929	0.299	0.074	0	CD8 T cells	TCF7
LEPROTL1	0	0.870593142636289	0.573	0.254	0	CD8 T cells	LEPROTL1
ETS1	0	0.868262693115768	0.599	0.262	0	CD8 T cells	ETS1
ACAP1	0	0.867037393634634	0.581	0.275	0	CD8 T cells	ACAP1
STK17A	0	0.860611243246374	0.651	0.316	0	CD8 T cells	STK17A
PIK3R1	0	0.850946312832935	0.405	0.185	0	CD8 T cells	PIK3R1
CD99	0	0.848413296017837	0.621	0.319	0	CD8 T cells	CD99
PDCD4	0	0.848127002415734	0.583	0.291	0	CD8 T cells	PDCD4
PTGER4	0	0.845024147147053	0.374	0.123	0	CD8 T cells	PTGER4
OXNAD1	0	0.842970673589593	0.379	0.106	0	CD8 T cells	OXNAD1
TC2N	0	0.842907339402235	0.276	0.035	0	CD8 T cells	TC2N
LAT	0	0.842129544760795	0.485	0.174	0	CD8 T cells	LAT
MGAT4A	0	0.838194285047322	0.404	0.14	0	CD8 T cells	MGAT4A
APOBEC3G	0	0.833382020715623	0.355	0.173	0	CD8 T cells	APOBEC3G
TRAT1	0	0.826009478703187	0.285	0.036	0	CD8 T cells	TRAT1
RUNX3	0	0.824156510212619	0.486	0.252	0	CD8 T cells	RUNX3
PTPN22	0	0.823667608395839	0.387	0.143	0	CD8 T cells	PTPN22
SRSF7	0	0.812112859247647	0.81	0.523	0	CD8 T cells	SRSF7
CITED2	0	0.794088856482198	0.382	0.178	0	CD8 T cells	CITED2
PDE4D	0	0.782850761531435	0.322	0.091	0	CD8 T cells	PDE4D
SPOCK2	0	0.779621675637054	0.542	0.229	0	CD8 T cells	SPOCK2
CXCR6	0	0.76658929136231	0.286	0.098	0	CD8 T cells	CXCR6
AES	0	0.762671741431847	0.645	0.353	0	CD8 T cells	AES
TBC1D10C	0	0.758725614749318	0.516	0.238	0	CD8 T cells	TBC1D10C
IL32	0	0.756255769200235	0.853	0.344	0	CD8 T cells	IL32
RPS15A	0	0.755564844159858	0.966	0.82	0	CD8 T cells	RPS15A
MACF1	0	0.752854967083214	0.447	0.228	0	CD8 T cells	MACF1
RBL2	0	0.750307075213879	0.367	0.126	0	CD8 T cells	RBL2
RPS3	0	0.748515497045091	0.961	0.801	0	CD8 T cells	RPS3
CALM1	0	0.74492236989802	0.888	0.672	0	CD8 T cells	CALM1
KMT2A	0	0.739770301407724	0.483	0.246	0	CD8 T cells	KMT2A
CLDND1	0	0.739715858503914	0.399	0.187	0	CD8 T cells	CLDND1
RPLP1	0	0.735439374360368	0.988	0.906	0	CD8 T cells	RPLP1
RPS12	0	0.732117137476541	0.978	0.836	0	CD8 T cells	RPS12
CAMK4	0	0.729811180613911	0.287	0.062	0	CD8 T cells	CAMK4
IKZF3	0	0.727308296299197	0.463	0.237	0	CD8 T cells	IKZF3
C9orf142	0	0.723325650797969	0.496	0.245	0	CD8 T cells	C9orf142
RPS19	0	0.720268999812387	0.974	0.829	0	CD8 T cells	RPS19
TNFRSF25	0	0.720053275655925	0.355	0.128	0	CD8 T cells	TNFRSF25
DENND2D	0	0.716635321603226	0.35	0.121	0	CD8 T cells	DENND2D
PYHIN1	0	0.714806611890663	0.31	0.092	0	CD8 T cells	PYHIN1
SARAF	0	0.713801408209211	0.742	0.492	0	CD8 T cells	SARAF
RSRP1	0	0.713748648316938	0.678	0.422	0	CD8 T cells	RSRP1
DNAJB1	0	0.710375419171582	0.657	0.448	0	CD8 T cells	DNAJB1
ABRACL	0	0.70820094809802	0.553	0.29	0	CD8 T cells	ABRACL
ABHD17A	0	0.704221634821165	0.47	0.227	0	CD8 T cells	ABHD17A
SPN	0	0.703477890776675	0.338	0.111	0	CD8 T cells	SPN
PTPN4	0	0.69727019490307	0.276	0.069	0	CD8 T cells	PTPN4
SH2D1A	0	0.697119393562857	0.292	0.087	0	CD8 T cells	SH2D1A
PLEKHF1	0	0.696740761309183	0.28	0.072	0	CD8 T cells	PLEKHF1
GPRIN3	0	0.693931203193141	0.352	0.134	0	CD8 T cells	GPRIN3
DUSP2	0	0.686304140037229	0.634	0.455	0	CD8 T cells	DUSP2
SEPT1	0	0.682767864341956	0.443	0.2	0	CD8 T cells	SEPT1
LYAR	0	0.681370185949819	0.251	0.09	0	CD8 T cells	LYAR
CNOT6L	0	0.674453790335586	0.409	0.189	0	CD8 T cells	CNOT6L
RASGRP1	0	0.671497428345095	0.371	0.134	0	CD8 T cells	RASGRP1
ODF2L	0	0.671417785164115	0.356	0.144	0	CD8 T cells	ODF2L
HSPA1B	0	0.669299188581395	0.643	0.493	0	CD8 T cells	HSPA1B
ZAP70	0	0.668406298351332	0.284	0.078	0	CD8 T cells	ZAP70
PRKCH	0	0.66750903446691	0.318	0.096	0	CD8 T cells	PRKCH
TRAF3IP3	0	0.667483172811934	0.456	0.219	0	CD8 T cells	TRAF3IP3
DDX24	0	0.667076961679177	0.616	0.368	0	CD8 T cells	DDX24
SH2D2A	0	0.665126189743823	0.376	0.133	0	CD8 T cells	SH2D2A
C12orf57	0	0.662955621443923	0.542	0.3	0	CD8 T cells	C12orf57
MIAT	0	0.66142426361099	0.274	0.111	0	CD8 T cells	MIAT
NMRK1	0	0.6573472012134	0.298	0.095	0	CD8 T cells	NMRK1
RPS29	0	0.656278898501387	0.918	0.731	0	CD8 T cells	RPS29
RPL13	0	0.655906335366519	0.99	0.861	0	CD8 T cells	RPL13
ANXA1	0	0.653537025040784	0.486	0.245	0	CD8 T cells	ANXA1
H1FX	0	0.651994137168353	0.453	0.238	0	CD8 T cells	H1FX
ITK	0	0.647492502976405	0.287	0.084	0	CD8 T cells	ITK
LBH	0	0.645948057246721	0.424	0.196	0	CD8 T cells	LBH
RGS1	0	0.644386231168893	0.655	0.449	0	CD8 T cells	RGS1
SKAP1	0	0.638484788964366	0.38	0.14	0	CD8 T cells	SKAP1
RASAL3	0	0.638250912243344	0.365	0.152	0	CD8 T cells	RASAL3
MBNL1	0	0.636749038281187	0.666	0.424	0	CD8 T cells	MBNL1
OCIAD2	0	0.63531947029993	0.471	0.227	0	CD8 T cells	OCIAD2
CORO1A	0	0.631740751126583	0.803	0.547	0	CD8 T cells	CORO1A
PIK3IP1	0	0.629676127457176	0.404	0.18	0	CD8 T cells	PIK3IP1
LDHB	0	0.629329450736022	0.62	0.377	0	CD8 T cells	LDHB
RPLP0	0	0.628116537740841	0.887	0.688	0	CD8 T cells	RPLP0
LPIN2	0	0.626955884342209	0.353	0.137	0	CD8 T cells	LPIN2
RPS4X	0	0.626136717931378	0.947	0.787	0	CD8 T cells	RPS4X
RNF19A	0	0.625693043778995	0.397	0.213	0	CD8 T cells	RNF19A
PTPN7	0	0.622486296263364	0.446	0.233	0	CD8 T cells	PTPN7
FAM118A	0	0.621152485823431	0.306	0.133	0	CD8 T cells	FAM118A
IL2RB	0	0.621000750418599	0.385	0.147	0	CD8 T cells	IL2RB
PDE3B	0	0.620911121381247	0.272	0.081	0	CD8 T cells	PDE3B
AQP3	0	0.620906732399302	0.271	0.093	0	CD8 T cells	AQP3
RGCC	0	0.616870785399208	0.341	0.18	0	CD8 T cells	RGCC
TMSB4X	0	0.615983350328778	0.994	0.977	0	CD8 T cells	TMSB4X
NAP1L4	0	0.608566691878189	0.426	0.22	0	CD8 T cells	NAP1L4
RPS27A	0	0.60512538102954	0.974	0.862	0	CD8 T cells	RPS27A
RPS27	0	0.603496099850836	0.97	0.837	0	CD8 T cells	RPS27
ARHGEF1	0	0.602656444653769	0.41	0.205	0	CD8 T cells	ARHGEF1
NKTR	0	0.602439237990815	0.445	0.257	0	CD8 T cells	NKTR
RPL3	0	0.595242131110826	0.954	0.795	0	CD8 T cells	RPL3
GCC2	0	0.594799258261612	0.482	0.271	0	CD8 T cells	GCC2
MZT2A	0	0.591594431799731	0.485	0.266	0	CD8 T cells	MZT2A
MAF	0	0.591132148979156	0.356	0.179	0	CD8 T cells	MAF
PBXIP1	0	0.590587337709819	0.408	0.193	0	CD8 T cells	PBXIP1
RP11-138A9.2	0	0.589382172443989	0.348	0.163	0	CD8 T cells	RP11-138A9.2
HSPA8	0	0.588880776126392	0.841	0.614	0	CD8 T cells	HSPA8
ATP2B4	0	0.585735034856318	0.299	0.111	0	CD8 T cells	ATP2B4
ITGAL	0	0.583920973849463	0.332	0.148	0	CD8 T cells	ITGAL
SEPT7	0	0.582193841187636	0.698	0.455	0	CD8 T cells	SEPT7
SYTL3	0	0.581491590200064	0.251	0.085	0	CD8 T cells	SYTL3
EML4	0	0.580864307342494	0.488	0.28	0	CD8 T cells	EML4
EIF4A2	0	0.580649708551321	0.703	0.462	0	CD8 T cells	EIF4A2
RPL10	0	0.576569667910157	0.982	0.864	0	CD8 T cells	RPL10
EMB	0	0.576021913201357	0.423	0.211	0	CD8 T cells	EMB
ANKRD12	0	0.5756691766704	0.656	0.437	0	CD8 T cells	ANKRD12
SUN2	0	0.574590643721296	0.378	0.176	0	CD8 T cells	SUN2
GSTK1	0	0.572939449264304	0.544	0.324	0	CD8 T cells	GSTK1
CDC42SE2	0	0.568730208570077	0.56	0.325	0	CD8 T cells	CDC42SE2
RPL28	0	0.568624186664726	0.983	0.886	0	CD8 T cells	RPL28
NFATC2	0	0.565965243550208	0.252	0.087	0	CD8 T cells	NFATC2
CIB1	0	0.565174936149239	0.646	0.415	0	CD8 T cells	CIB1
LIMD2	0	0.563083882720466	0.643	0.393	0	CD8 T cells	LIMD2
SLC38A1	0	0.562837695416277	0.411	0.206	0	CD8 T cells	SLC38A1
BTN3A2	0	0.562555866337111	0.43	0.232	0	CD8 T cells	BTN3A2
FUS	0	0.561197966259486	0.655	0.443	0	CD8 T cells	FUS
RPSA	0	0.560097183169768	0.915	0.706	0	CD8 T cells	RPSA
C9orf78	0	0.559509972319229	0.436	0.229	0	CD8 T cells	C9orf78
PRPF38B	0	0.554474262471266	0.509	0.317	0	CD8 T cells	PRPF38B
MXD4	0	0.554275761416921	0.394	0.216	0	CD8 T cells	MXD4
GYPC	0	0.55381507635236	0.509	0.295	0	CD8 T cells	GYPC
CCDC85B	0	0.553804321195029	0.482	0.273	0	CD8 T cells	CCDC85B
ITGA4	0	0.553635498758529	0.368	0.205	0	CD8 T cells	ITGA4
SEPT6	0	0.552051927417032	0.507	0.299	0	CD8 T cells	SEPT6
HMOX2	0	0.55193491839933	0.291	0.107	0	CD8 T cells	HMOX2
HSP90AA1	0	0.549882399072431	0.949	0.815	0	CD8 T cells	HSP90AA1
ZNRF1	0	0.548697292527751	0.33	0.144	0	CD8 T cells	ZNRF1
RPS4Y1	0	0.546382424959168	0.737	0.502	0	CD8 T cells	RPS4Y1
RPS18	0	0.54547406973048	0.974	0.83	0	CD8 T cells	RPS18
RPL10A	0	0.545237600528217	0.915	0.724	0	CD8 T cells	RPL10A
RPL13A	0	0.545086753483656	0.912	0.709	0	CD8 T cells	RPL13A
ARAP2	0	0.543520186417446	0.304	0.133	0	CD8 T cells	ARAP2
SLC9A3R1	0	0.543311596620992	0.365	0.156	0	CD8 T cells	SLC9A3R1
RPS2	0	0.543121196844804	0.968	0.817	0	CD8 T cells	RPS2
PIP4K2A	0	0.543000819549768	0.359	0.175	0	CD8 T cells	PIP4K2A
STK17B	0	0.541499908920732	0.669	0.441	0	CD8 T cells	STK17B
RPL6	0	0.540364644580078	0.94	0.774	0	CD8 T cells	RPL6
RPL14	0	0.538864201006051	0.937	0.761	0	CD8 T cells	RPL14
N4BP2L2	0	0.538691383763679	0.626	0.407	0	CD8 T cells	N4BP2L2
SSBP4	0	0.538653737794643	0.348	0.166	0	CD8 T cells	SSBP4
RPS14	0	0.535766533204441	0.952	0.814	0	CD8 T cells	RPS14
AKNA	0	0.534240928600339	0.371	0.188	0	CD8 T cells	AKNA
SYNRG	0	0.533169441080977	0.347	0.175	0	CD8 T cells	SYNRG
RPS25	0	0.532074097869843	0.93	0.767	0	CD8 T cells	RPS25
C12orf75	0	0.531628488185579	0.271	0.111	0	CD8 T cells	C12orf75
MBP	0	0.53129015384577	0.452	0.231	0	CD8 T cells	MBP
EEF1D	0	0.528639970258124	0.869	0.686	0	CD8 T cells	EEF1D
RPL23A	0	0.520591314175658	0.925	0.741	0	CD8 T cells	RPL23A
APRT	0	0.520545266221568	0.625	0.409	0	CD8 T cells	APRT
CRIP1	0	0.520484357629684	0.342	0.17	0	CD8 T cells	CRIP1
RPL31	0	0.519680666827604	0.746	0.521	0	CD8 T cells	RPL31
IKZF1	0	0.517991364488639	0.456	0.254	0	CD8 T cells	IKZF1
HINT1	0	0.513744657643532	0.779	0.555	0	CD8 T cells	HINT1
FNBP1	0	0.51301216533269	0.539	0.334	0	CD8 T cells	FNBP1
PNN	0	0.512780634713913	0.464	0.291	0	CD8 T cells	PNN
RAB27A	0	0.512350057146849	0.359	0.158	0	CD8 T cells	RAB27A
EEF1A1	0	0.512168888358674	0.983	0.869	0	CD8 T cells	EEF1A1
SEPT9	0	0.512123489434981	0.481	0.293	0	CD8 T cells	SEPT9
NSMCE3	0	0.511735781269391	0.371	0.197	0	CD8 T cells	NSMCE3
JUND	0	0.511495472439283	0.918	0.747	0	CD8 T cells	JUND
TUBA4A	0	0.507789039477306	0.404	0.214	0	CD8 T cells	TUBA4A
RPL4	0	0.506674291456962	0.793	0.584	0	CD8 T cells	RPL4
DRAP1	0	0.50475766585528	0.558	0.348	0	CD8 T cells	DRAP1
STOM	0	0.504676974917221	0.288	0.112	0	CD8 T cells	STOM
RPL30	0	0.50442528606503	0.968	0.868	0	CD8 T cells	RPL30
RPL36	0	0.50389936356079	0.91	0.721	0	CD8 T cells	RPL36
RCAN3	0	0.503674219870578	0.279	0.121	0	CD8 T cells	RCAN3
TOMM7	0	0.502650004158353	0.73	0.513	0	CD8 T cells	TOMM7
RPS6	0	0.501694773823886	0.952	0.804	0	CD8 T cells	RPS6
CCDC107	0	0.500930284114647	0.359	0.191	0	CD8 T cells	CCDC107
RPS7	0	0.500622312747256	0.942	0.788	0	CD8 T cells	RPS7
RNF213	0	0.499264031023984	0.625	0.419	0	CD8 T cells	RNF213
GATA3	0	0.498318585322512	0.253	0.09	0	CD8 T cells	GATA3
TTC39C	0	0.498295221991246	0.333	0.154	0	CD8 T cells	TTC39C
SIGIRR	0	0.498213891705699	0.317	0.15	0	CD8 T cells	SIGIRR
ARGLU1	0	0.496768285739136	0.562	0.37	0	CD8 T cells	ARGLU1
DDIT4	0	0.496567258068558	0.607	0.4	0	CD8 T cells	DDIT4
RPS6KA3	0	0.496248790400166	0.341	0.162	0	CD8 T cells	RPS6KA3
SEPW1	0	0.495960780730842	0.49	0.289	0	CD8 T cells	SEPW1
RPL27A	0	0.494069199062208	0.904	0.727	0	CD8 T cells	RPL27A
G3BP2	0	0.493514363713538	0.487	0.304	0	CD8 T cells	G3BP2
SPTAN1	0	0.491464192793332	0.324	0.17	0	CD8 T cells	SPTAN1
YWHAQ	0	0.489364448870311	0.439	0.261	0	CD8 T cells	YWHAQ
SNRPD2	0	0.487289886885258	0.586	0.386	0	CD8 T cells	SNRPD2
HNRNPA1	0	0.487238826142113	0.813	0.589	0	CD8 T cells	HNRNPA1
NDUFS5	0	0.486876171996661	0.593	0.382	0	CD8 T cells	NDUFS5
RPL5	0	0.486785992828187	0.911	0.728	0	CD8 T cells	RPL5
RPLP2	0	0.486546825473135	0.916	0.742	0	CD8 T cells	RPLP2
LY6E	0	0.486357122289339	0.465	0.27	0	CD8 T cells	LY6E
STK4	0	0.486294911392995	0.628	0.402	0	CD8 T cells	STK4
RPS15	0	0.485302666489535	0.955	0.8	0	CD8 T cells	RPS15
SOD1	0	0.48453367146916	0.631	0.393	0	CD8 T cells	SOD1
GLTSCR2	0	0.483325319698024	0.615	0.406	0	CD8 T cells	GLTSCR2
SIT1	0	0.482680032377139	0.308	0.149	0	CD8 T cells	SIT1
RHOF	0	0.481836333497557	0.352	0.18	0	CD8 T cells	RHOF
C5orf56	0	0.481748426920195	0.269	0.127	0	CD8 T cells	C5orf56
RPL32	0	0.480748774475555	0.968	0.833	0	CD8 T cells	RPL32
C9orf16	0	0.47889387185799	0.539	0.344	0	CD8 T cells	C9orf16
NPM1	0	0.478418941434185	0.812	0.591	0	CD8 T cells	NPM1
LNPEP	0	0.477856884643229	0.348	0.195	0	CD8 T cells	LNPEP
RPL35A	0	0.47733954644261	0.919	0.751	0	CD8 T cells	RPL35A
EPC1	0	0.476942717377978	0.446	0.272	0	CD8 T cells	EPC1
SRSF11	0	0.476862392019834	0.526	0.344	0	CD8 T cells	SRSF11
PNISR	0	0.476520673007438	0.592	0.392	0	CD8 T cells	PNISR
EID1	0	0.476317567402568	0.535	0.352	0	CD8 T cells	EID1
RPL41	0	0.476214876400324	0.969	0.874	0	CD8 T cells	RPL41
FXYD5	0	0.475738171038061	0.584	0.414	0	CD8 T cells	FXYD5
RPS21	0	0.474385622967301	0.859	0.654	0	CD8 T cells	RPS21
RPL18	0	0.472111515542758	0.94	0.782	0	CD8 T cells	RPL18
IL2RG	0	0.470998225834833	0.616	0.376	0	CD8 T cells	IL2RG
RGL4	0	0.470835490184566	0.309	0.1	0	CD8 T cells	RGL4
MYL12A	0	0.46885773952038	0.836	0.66	0	CD8 T cells	MYL12A
NCL	0	0.46851994674429	0.646	0.446	0	CD8 T cells	NCL
PCM1	0	0.467983640772723	0.352	0.201	0	CD8 T cells	PCM1
MALAT1	0	0.467698108559802	0.999	0.995	0	CD8 T cells	MALAT1
RPS10	0	0.467340269576556	0.89	0.718	0	CD8 T cells	RPS10
CD28	0	0.467155787550998	0.256	0.105	0	CD8 T cells	CD28
RPL34	0	0.465985159768002	0.948	0.807	0	CD8 T cells	RPL34
CCSER2	0	0.465864311432722	0.261	0.111	0	CD8 T cells	CCSER2
KIF2A	0	0.465808238206927	0.316	0.152	0	CD8 T cells	KIF2A
RPL37	0	0.46388055918618	0.92	0.767	0	CD8 T cells	RPL37
VAMP2	0	0.46374762967947	0.534	0.324	0	CD8 T cells	VAMP2
MZT2B	0	0.462729765362333	0.613	0.401	0	CD8 T cells	MZT2B
RPS3A	0	0.461785140751441	0.964	0.837	0	CD8 T cells	RPS3A
BPTF	0	0.458341253218862	0.43	0.269	0	CD8 T cells	BPTF
RPL19	0	0.45830855662311	0.959	0.813	0	CD8 T cells	RPL19
MPHOSPH8	0	0.457528564487293	0.491	0.312	0	CD8 T cells	MPHOSPH8
RBM39	0	0.457075485319609	0.71	0.511	0	CD8 T cells	RBM39
HELZ	0	0.456746786320549	0.295	0.151	0	CD8 T cells	HELZ
SRSF5	0	0.455729346172139	0.736	0.52	0	CD8 T cells	SRSF5
RPL29	0	0.453635905214059	0.935	0.768	0	CD8 T cells	RPL29
PRRC2C	0	0.453291814217486	0.669	0.473	0	CD8 T cells	PRRC2C
HMGB1	0	0.452496766576429	0.838	0.623	0	CD8 T cells	HMGB1
OSTF1	0	0.451609509604956	0.471	0.302	0	CD8 T cells	OSTF1
BUB3	0	0.450179753195819	0.409	0.231	0	CD8 T cells	BUB3
PPP1R2	0	0.44996556817389	0.515	0.325	0	CD8 T cells	PPP1R2
SOCS1	0	0.449947098808138	0.409	0.239	0	CD8 T cells	SOCS1
DDX5	0	0.449073598902124	0.895	0.74	0	CD8 T cells	DDX5
TERF2IP	0	0.448240375540433	0.53	0.333	0	CD8 T cells	TERF2IP
RSRC2	0	0.446931992181894	0.53	0.353	0	CD8 T cells	RSRC2
RPL11	0	0.446688851553828	0.963	0.82	0	CD8 T cells	RPL11
BTG1	0	0.444339644065235	0.925	0.771	0	CD8 T cells	BTG1
RPL36A	0	0.444234932725083	0.703	0.51	0	CD8 T cells	RPL36A
IFITM1	0	0.443559154726527	0.3	0.112	0	CD8 T cells	IFITM1
HP1BP3	0	0.443156302515895	0.439	0.266	0	CD8 T cells	HP1BP3
FYB	0	0.44157270475336	0.655	0.372	0	CD8 T cells	FYB
RPL26	0	0.441440318085721	0.952	0.797	0	CD8 T cells	RPL26
ICOS	0	0.440603707295581	0.314	0.145	0	CD8 T cells	ICOS
PA2G4	0	0.439967313264752	0.438	0.264	0	CD8 T cells	PA2G4
GNB2L1	0	0.439640522660697	0.906	0.719	0	CD8 T cells	GNB2L1
ARHGDIB	0	0.438077951878769	0.807	0.601	0	CD8 T cells	ARHGDIB
PEBP1	0	0.436645305878059	0.515	0.333	0	CD8 T cells	PEBP1
CLEC2B	0	0.436208933300522	0.634	0.365	0	CD8 T cells	CLEC2B
RPL7A	0	0.435927263345608	0.944	0.79	0	CD8 T cells	RPL7A
ORMDL1	0	0.434847236923144	0.427	0.259	0	CD8 T cells	ORMDL1
RABGAP1L	0	0.433938453824964	0.305	0.157	0	CD8 T cells	RABGAP1L
SON	0	0.433070475201082	0.659	0.465	0	CD8 T cells	SON
AKAP13	0	0.430633731464088	0.558	0.38	0	CD8 T cells	AKAP13
BTF3	0	0.43055088830933	0.817	0.62	0	CD8 T cells	BTF3
UBB	0	0.429863253071216	0.861	0.68	0	CD8 T cells	UBB
RPL38	0	0.428199040756124	0.832	0.635	0	CD8 T cells	RPL38
KLF13	0	0.427595763650909	0.403	0.242	0	CD8 T cells	KLF13
HLA-A	0	0.427571459454776	0.965	0.878	0	CD8 T cells	HLA-A
RPL36AL	0	0.427115616115221	0.815	0.633	0	CD8 T cells	RPL36AL
RPL21	0	0.426517947414936	0.945	0.81	0	CD8 T cells	RPL21
RPL18A	0	0.424390374775184	0.96	0.806	0	CD8 T cells	RPL18A
RPL27	0	0.42270860681315	0.874	0.691	0	CD8 T cells	RPL27
EIF3G	0	0.42131508906425	0.543	0.37	0	CD8 T cells	EIF3G
RPS16	0	0.42067276978384	0.925	0.777	0	CD8 T cells	RPS16
RPL35	0	0.420660345869926	0.904	0.717	0	CD8 T cells	RPL35
CELF2	0	0.416659689839568	0.492	0.3	0	CD8 T cells	CELF2
DEK	0	0.413407514086688	0.528	0.335	0	CD8 T cells	DEK
HLA-F	0	0.411581465727331	0.539	0.356	0	CD8 T cells	HLA-F
SRSF3	0	0.411158900559204	0.762	0.57	0	CD8 T cells	SRSF3
RPL17	0	0.408035432319935	0.668	0.475	0	CD8 T cells	RPL17
SRRM1	0	0.407028890788161	0.549	0.376	0	CD8 T cells	SRRM1
RPL24	0	0.405932848692804	0.919	0.761	0	CD8 T cells	RPL24
CCND3	0	0.40581233600643	0.303	0.152	0	CD8 T cells	CCND3
URI1	0	0.405595367189609	0.315	0.169	0	CD8 T cells	URI1
EIF3E	0	0.405591611348862	0.614	0.436	0	CD8 T cells	EIF3E
DOK2	0	0.403464464508749	0.336	0.177	0	CD8 T cells	DOK2
PARP8	0	0.40346010072493	0.256	0.096	0	CD8 T cells	PARP8
APBB1IP	0	0.398410034185138	0.497	0.293	0	CD8 T cells	APBB1IP
RPL9	0	0.396294790442552	0.944	0.801	0	CD8 T cells	RPL9
SH3BGRL3	0	0.394115930252817	0.902	0.777	0	CD8 T cells	SH3BGRL3
DEF6	0	0.39337455835396	0.296	0.152	0	CD8 T cells	DEF6
RPL15	0	0.391066068325276	0.938	0.789	0	CD8 T cells	RPL15
RPS26	0	0.387333092116849	0.869	0.691	0	CD8 T cells	RPS26
PTPRC	0	0.386067018240483	0.859	0.667	0	CD8 T cells	PTPRC
PTMA	0	0.384800769514741	0.965	0.81	0	CD8 T cells	PTMA
ARL6IP5	0	0.383621521854236	0.68	0.473	0	CD8 T cells	ARL6IP5
RPL39	0	0.383421694834207	0.949	0.833	0	CD8 T cells	RPL39
EPB41	0	0.383062344772906	0.285	0.143	0	CD8 T cells	EPB41
OPTN	0	0.382584586161684	0.326	0.167	0	CD8 T cells	OPTN
BIN2	0	0.378865366991339	0.343	0.182	0	CD8 T cells	BIN2
RAC2	0	0.377368033494914	0.737	0.531	0	CD8 T cells	RAC2
RPL12	0	0.377361763412096	0.94	0.776	0	CD8 T cells	RPL12
COX7C	0	0.376209443345285	0.751	0.559	0	CD8 T cells	COX7C
CD48	0	0.3743937551521	0.714	0.511	0	CD8 T cells	CD48
MYL12B	0	0.373012353075262	0.802	0.623	0	CD8 T cells	MYL12B
RPS5	0	0.370921672896059	0.905	0.726	0	CD8 T cells	RPS5
RPS8	0	0.369154708465603	0.951	0.794	0	CD8 T cells	RPS8
RPL37A	0	0.368147821050393	0.859	0.674	0	CD8 T cells	RPL37A
CKLF	0	0.367966690195956	0.567	0.355	0	CD8 T cells	CKLF
CMTM3	0	0.367634156813489	0.268	0.128	0	CD8 T cells	CMTM3
ANAPC16	0	0.365883785254027	0.569	0.388	0	CD8 T cells	ANAPC16
KIAA1551	0	0.3635329450047	0.569	0.356	0	CD8 T cells	KIAA1551
MYH9	0	0.361880407339072	0.519	0.34	0	CD8 T cells	MYH9
RPL22	0	0.360355702505665	0.869	0.683	0	CD8 T cells	RPL22
TMA7	0	0.358572955113583	0.748	0.568	0	CD8 T cells	TMA7
COMMD6	0	0.3584370771718	0.679	0.494	0	CD8 T cells	COMMD6
CYTIP	0	0.35753905502594	0.576	0.381	0	CD8 T cells	CYTIP
RPS28	0	0.351702850782294	0.933	0.786	0	CD8 T cells	RPS28
NACA	0	0.348028648954702	0.909	0.761	0	CD8 T cells	NACA
RPS20	0	0.343691747503388	0.807	0.597	0	CD8 T cells	RPS20
CXCR4	0	0.341960773709186	0.671	0.459	0	CD8 T cells	CXCR4
SKP1	0	0.341546340504655	0.683	0.496	0	CD8 T cells	SKP1
RPS23	0	0.333357199274835	0.954	0.806	0	CD8 T cells	RPS23
RPS13	0	0.332967412901507	0.934	0.788	0	CD8 T cells	RPS13
RPS24	0	0.331820435783712	0.958	0.833	0	CD8 T cells	RPS24
UBC	0	0.320443588980208	0.924	0.805	0	CD8 T cells	UBC
LDHA	0	0.312093696643165	0.681	0.476	0	CD8 T cells	LDHA
WIPF1	0	0.291475103281386	0.545	0.352	0	CD8 T cells	WIPF1
HLA-C	0	0.288191068198907	0.947	0.902	0	CD8 T cells	HLA-C
B2M	0	0.259695732505769	0.998	0.999	0	CD8 T cells	B2M
FKBP11	0	0.257997608128669	0.332	0.144	0	CD8 T cells	FKBP11
SELL	0	-0.987369	0.131	0.273	0	CD8 T cells	SELL
H3F3A	0	-1.03901	0.867	0.869	0	CD8 T cells	H3F3A
HLA-DMA	0	-1.09533	0.161	0.36	0	CD8 T cells	HLA-DMA
CTSZ	0	-1.12267	0.145	0.341	0	CD8 T cells	CTSZ
TYMP	0	-1.19086	0.383	0.516	0	CD8 T cells	TYMP
HLA-DQA2	0	-1.2335	0.112	0.296	0	CD8 T cells	HLA-DQA2
NPC2	0	-1.3369	0.151	0.342	0	CD8 T cells	NPC2
SOCS3	0	-1.38804	0.427	0.563	0	CD8 T cells	SOCS3
PSAP	0	-1.40426	0.228	0.365	0	CD8 T cells	PSAP
CD83	0	-1.42219	0.182	0.409	0	CD8 T cells	CD83
SGK1	0	-1.5551	0.106	0.288	0	CD8 T cells	SGK1
LYN	0	-1.60951	0.037	0.294	0	CD8 T cells	LYN
NEAT1	0	-1.61306	0.793	0.81	0	CD8 T cells	NEAT1
CD55	0	-1.6254	0.161	0.325	0	CD8 T cells	CD55
HLA-DPB1	0	-1.63399	0.386	0.511	0	CD8 T cells	HLA-DPB1
HLA-DQB1	0	-1.6889	0.147	0.392	0	CD8 T cells	HLA-DQB1
HLA-DRB1	0	-1.72216	0.322	0.508	0	CD8 T cells	HLA-DRB1
SLC25A37	0	-1.72324	0.104	0.288	0	CD8 T cells	SLC25A37
HLA-DPA1	0	-1.74841	0.409	0.545	0	CD8 T cells	HLA-DPA1
CEBPB	0	-1.76077	0.288	0.405	0	CD8 T cells	CEBPB
HLA-DQA1	0	-1.78098	0.157	0.39	0	CD8 T cells	HLA-DQA1
ICAM1	0	-1.79607	0.089	0.298	0	CD8 T cells	ICAM1
IFITM3	0	-1.86138	0.071	0.257	0	CD8 T cells	IFITM3
LST1	0	-1.90509	0.103	0.305	0	CD8 T cells	LST1
SAT1	0	-1.9131	0.711	0.846	0	CD8 T cells	SAT1
CD74	0	-1.96881	0.599	0.705	0	CD8 T cells	CD74
PHACTR1	0	-1.97458	0.024	0.295	0	CD8 T cells	PHACTR1
CTSS	0	-2.00218	0.308	0.547	0	CD8 T cells	CTSS
GLUL	0	-2.0059	0.085	0.292	0	CD8 T cells	GLUL
FCGR2A	0	-2.05028	0.024	0.27	0	CD8 T cells	FCGR2A
IER3	0	-2.07245	0.182	0.401	0	CD8 T cells	IER3
GCA	0	-2.07707	0.037	0.269	0	CD8 T cells	GCA
FCER1G	0	-2.15742	0.092	0.35	0	CD8 T cells	FCER1G
LITAF	0	-2.20638	0.323	0.513	0	CD8 T cells	LITAF
PLAUR	0	-2.23387	0.059	0.294	0	CD8 T cells	PLAUR
AIF1	0	-2.25942	0.104	0.339	0	CD8 T cells	AIF1
BASP1	0	-2.26849	0.034	0.385	0	CD8 T cells	BASP1
CST3	0	-2.28093	0.094	0.29	0	CD8 T cells	CST3
FTL	0	-2.32799	0.93	0.975	0	CD8 T cells	FTL
TYROBP	0	-2.33783	0.107	0.4	0	CD8 T cells	TYROBP
FTH1	0	-2.43517	0.965	0.983	0	CD8 T cells	FTH1
PLEK	0	-2.47164	0.16	0.393	0	CD8 T cells	PLEK
TIMP1	0	-2.47898	0.25	0.37	0	CD8 T cells	TIMP1
BCL2A1	0	-2.51893	0.228	0.479	0	CD8 T cells	BCL2A1
MARCKS	0	-2.59971	0.036	0.403	0	CD8 T cells	MARCKS
HLA-DRA	0	-2.73241	0.435	0.63	0	CD8 T cells	HLA-DRA
MNDA	0	-2.91026	0.02	0.25	0	CD8 T cells	MNDA
LYZ	0	-3.01858	0.111	0.346	0	CD8 T cells	LYZ
NAMPT	0	-3.05272	0.342	0.591	0	CD8 T cells	NAMPT
IL1RN	0	-3.13257	0.053	0.306	0	CD8 T cells	IL1RN
PTGS2	0	-3.25244	0.049	0.312	0	CD8 T cells	PTGS2
JCHAIN	0	-3.26229	0.452	0.559	0	CD8 T cells	JCHAIN
IGKC	0	-3.41194	0.832	0.919	0	CD8 T cells	IGKC
SOD2	0	-3.56647	0.352	0.612	0	CD8 T cells	SOD2
IL1B	0	-3.84648	0.151	0.457	0	CD8 T cells	IL1B
CXCL8	0	-4.21097	0.265	0.54	0	CD8 T cells	CXCL8
G0S2	0	-4.21545	0.14	0.45	0	CD8 T cells	G0S2
S100A9	0	-4.53796	0.118	0.45	0	CD8 T cells	S100A9
S100A8	0	-4.5603	0.058	0.343	0	CD8 T cells	S100A8
ATF7IP	6.89059843633048e-308	0.436121237643672	0.32	0.173	2.32171823713719e-303	CD8 T cells	ATF7IP
EEF1B2	4.33839023273662e-307	0.335075000170918	0.854	0.683	1.46177720501828e-302	CD8 T cells	EEF1B2
DIAPH1	4.75549404492359e-307	0.411352873905052	0.336	0.187	1.60231616349656e-302	CD8 T cells	DIAPH1
ATP5L	1.34769557869982e-305	0.353117767481684	0.767	0.596	4.54092548287116e-301	CD8 T cells	ATP5L
GALM	3.24155704000819e-305	0.409879211302354	0.26	0.123	1.09221022906036e-300	CD8 T cells	GALM
ATPIF1	5.18441467821209e-305	0.388998446529452	0.529	0.356	1.74683668167678e-300	CD8 T cells	ATPIF1
PPDPF	4.26680978065722e-304	0.433157352721085	0.456	0.293	1.43765888749465e-299	CD8 T cells	PPDPF
CIRBP	2.29646333126725e-303	0.345906051969613	0.707	0.514	7.73770354837187e-299	CD8 T cells	CIRBP
CHMP4A	5.15856451354268e-303	0.41899635631717	0.412	0.255	1.73812672719307e-298	CD8 T cells	CHMP4A
ASAH1	2.9380619245e-302	-0.944916	0.131	0.259	9.89950584841029e-298	CD8 T cells	ASAH1
PDE7A	5.25625663768093e-301	0.418161789451198	0.285	0.146	1.77104311150021e-296	CD8 T cells	PDE7A
RNF166	6.35206367400913e-301	0.407269795026076	0.293	0.153	2.14026433432064e-296	CD8 T cells	RNF166
NAP1L1	1.53566479960959e-299	0.380849216714626	0.632	0.45	5.17426897580457e-295	CD8 T cells	NAP1L1
ARF6	3.43054766379456e-299	0.381475569309468	0.52	0.351	1.15588872983894e-294	CD8 T cells	ARF6
IGLC2	4.44262855606417e-299	-3.62373	0.694	0.756	1.49689926568026e-294	CD8 T cells	IGLC2
CCDC88C	4.2551874366402e-298	0.429754918577876	0.265	0.13	1.43374285490155e-293	CD8 T cells	CCDC88C
EGR1	1.00627455463854e-297	-1.21146	0.185	0.325	3.3905414843991e-293	CD8 T cells	EGR1
PRDX2	5.42737933327309e-296	0.359432614297358	0.442	0.27	1.82870119255304e-291	CD8 T cells	PRDX2
DHX36	5.69547854919547e-296	0.438289443176965	0.389	0.236	1.91903454236592e-291	CD8 T cells	DHX36
COX6C	6.67221664165262e-296	0.347871991824941	0.645	0.466	2.24813667523843e-291	CD8 T cells	COX6C
RAP1B	1.94400534580503e-295	0.379127685268297	0.471	0.312	6.55013161215547e-291	CD8 T cells	RAP1B
BIN1	1.00692446023252e-294	0.414683475481566	0.252	0.122	3.39273127630744e-290	CD8 T cells	BIN1
CYLD	2.39983108037431e-294	0.369393715639598	0.427	0.266	8.08599084221321e-290	CD8 T cells	CYLD
C19orf60	3.72183341663572e-294	0.414220754971569	0.427	0.27	1.25403455140124e-289	CD8 T cells	C19orf60
NUCKS1	2.03776221709037e-293	0.384114356209869	0.493	0.322	6.8660360142643e-289	CD8 T cells	NUCKS1
TPT1	6.53055781464821e-293	0.294690981740452	0.987	0.978	2.20040615006757e-288	CD8 T cells	TPT1
C19orf43	2.03398958494226e-292	0.345871635359588	0.645	0.468	6.85332450750445e-288	CD8 T cells	C19orf43
CASP8	2.33686106217083e-292	0.396009376374268	0.328	0.181	7.8738196628784e-288	CD8 T cells	CASP8
HMGN1	2.82423742955822e-291	0.359208702644641	0.608	0.426	9.51598559515346e-287	CD8 T cells	HMGN1
UBE2S	3.02875471430299e-291	0.353122508577713	0.398	0.239	1.02050861343725e-286	CD8 T cells	UBE2S
ITGAE	2.4108585942339e-286	0.458200298652123	0.32	0.18	8.1231469474117e-282	CD8 T cells	ITGAE
ELF1	1.42097309923519e-285	0.339857120313759	0.506	0.343	4.78782676056306e-281	CD8 T cells	ELF1
REST	8.79958522777556e-285	0.386202279772232	0.306	0.168	2.9649322466467e-280	CD8 T cells	REST
HNRNPUL1	1.04341146463773e-284	0.41638607849997	0.339	0.198	3.51567058895035e-280	CD8 T cells	HNRNPUL1
ANKRD11	3.8504387815455e-284	0.446778545539004	0.4	0.248	1.29736684305394e-279	CD8 T cells	ANKRD11
STK10	8.23372051807824e-284	0.348272491808148	0.307	0.167	2.77426979136128e-279	CD8 T cells	STK10
H2AFV	1.82618247912705e-283	0.32000839186314	0.495	0.327	6.15313924517069e-279	CD8 T cells	H2AFV
YWHAB	4.87092308828259e-283	0.312618409868275	0.763	0.582	1.64120882536594e-278	CD8 T cells	YWHAB
NCOR1	1.69763310611206e-280	0.414271830756052	0.409	0.257	5.72000498773398e-276	CD8 T cells	NCOR1
TBCB	7.1805599559264e-280	0.381207258309278	0.37	0.221	2.41941787154984e-275	CD8 T cells	TBCB
SERBP1	3.50483284237453e-279	0.361670982110927	0.584	0.414	1.18091837790967e-274	CD8 T cells	SERBP1
PPIA	4.73335032046033e-279	0.293712468750863	0.828	0.638	1.5948550569759e-274	CD8 T cells	PPIA
IGHA1	9.21320525385369e-279	-3.17444	0.686	0.753	3.10429737823346e-274	CD8 T cells	IGHA1
ATM	4.47914519564516e-278	0.47049190400404	0.372	0.225	1.50920318222068e-273	CD8 T cells	ATM
EDF1	1.26949177604116e-277	0.33497541074985	0.686	0.511	4.27742559019309e-273	CD8 T cells	EDF1
SNRPN	1.86738956564542e-277	0.391377473951306	0.338	0.194	6.29198240248569e-273	CD8 T cells	SNRPN
PPP1R12A	1.29426124591344e-276	0.360476752182065	0.442	0.286	4.36088384198074e-272	CD8 T cells	PPP1R12A
MAZ	1.77625348284236e-276	0.364278239298745	0.321	0.181	5.98490848508906e-272	CD8 T cells	MAZ
C19orf53	1.91100021612109e-276	0.363299899923736	0.544	0.383	6.43892412819841e-272	CD8 T cells	C19orf53
FURIN	9.60705050777605e-275	0.465824710424513	0.289	0.154	3.23699959809006e-270	CD8 T cells	FURIN
EIF3F	2.14749020528477e-274	0.370146818249877	0.583	0.416	7.23575349768651e-270	CD8 T cells	EIF3F
TMEM173	6.48902589092105e-274	0.467636566738736	0.288	0.153	2.18641238368694e-269	CD8 T cells	TMEM173
PSME1	1.55140093643164e-272	0.314101912327395	0.665	0.503	5.22729031521277e-268	CD8 T cells	PSME1
S100A11	3.39761129817061e-272	-1.61102	0.594	0.618	1.1447911508056e-267	CD8 T cells	S100A11
IK	4.66781516617034e-272	0.354808382129032	0.401	0.251	1.57277364208944e-267	CD8 T cells	IK
ANKRD13D	6.35274011361381e-271	0.363934975902201	0.255	0.128	2.14049225388104e-266	CD8 T cells	ANKRD13D
HMHA1	6.1160984825999e-270	0.380163553548244	0.348	0.205	2.06075822272721e-265	CD8 T cells	HMHA1
POLR3GL	5.2397171655701e-269	0.395507896071918	0.307	0.172	1.76547030176719e-264	CD8 T cells	POLR3GL
FAM107B	2.88991659287027e-268	0.329193532459927	0.476	0.313	9.73728496801707e-264	CD8 T cells	FAM107B
SET	4.48232375745132e-267	0.335139705936996	0.653	0.477	1.51027416683565e-262	CD8 T cells	SET
AHNAK	9.15796585417239e-267	0.499690637510139	0.372	0.226	3.08568501490485e-262	CD8 T cells	AHNAK
YPEL5	2.2952829873498e-266	0.325971007127499	0.517	0.352	7.73372649757643e-262	CD8 T cells	YPEL5
PFN1	1.3861086496002e-265	0.293160502370835	0.889	0.757	4.67035448396292e-261	CD8 T cells	PFN1
ARID4B	1.51584296952181e-265	0.323892141952154	0.5	0.339	5.10748130150677e-261	CD8 T cells	ARID4B
PSIP1	3.07468771338698e-264	0.37025724555048	0.357	0.211	1.03598527814861e-259	CD8 T cells	PSIP1
CYFIP2	9.52909473676392e-264	0.358791657231088	0.273	0.142	3.21073318060523e-259	CD8 T cells	CYFIP2
ZC3HAV1	1.51429040608394e-263	0.32770645739239	0.377	0.228	5.10225009425923e-259	CD8 T cells	ZC3HAV1
GABPB1	2.18877482288744e-263	0.453810416939184	0.321	0.185	7.37485788823694e-259	CD8 T cells	GABPB1
GADD45G	2.64162113284905e-263	0.560035488992754	0.256	0.129	8.90067824502158e-259	CD8 T cells	GADD45G
C11orf58	8.66431501278672e-263	0.341285682344315	0.526	0.369	2.91935430040836e-258	CD8 T cells	C11orf58
UQCRB	2.87182114340418e-262	0.311657467842826	0.743	0.57	9.67631416058605e-258	CD8 T cells	UQCRB
CCDC109B	2.90203489334211e-262	0.399636548919567	0.279	0.152	9.7781163696269e-258	CD8 T cells	CCDC109B
IL16	3.71878734940101e-262	0.367148721893299	0.303	0.168	1.25300820950718e-257	CD8 T cells	IL16
PSMA5	8.09349374097839e-262	0.341047441732205	0.47	0.314	2.72702178108526e-257	CD8 T cells	PSMA5
GTF3A	8.98208393742719e-262	0.37023782460578	0.468	0.313	3.02642336187672e-257	CD8 T cells	GTF3A
HSPE1	1.55116797208907e-261	0.401910630166221	0.642	0.476	5.22650536515692e-257	CD8 T cells	HSPE1
HERPUD1	3.51055307422263e-260	-0.894528	0.36	0.473	1.18284575282857e-255	CD8 T cells	HERPUD1
RAN	4.20449674638172e-260	0.27748414560025	0.607	0.433	1.41666313372586e-255	CD8 T cells	RAN
S1PR4	1.0941347736705e-258	0.314005989604326	0.306	0.169	3.68657770640539e-254	CD8 T cells	S1PR4
DDX46	1.36206274439535e-258	0.404377888351989	0.426	0.277	4.58933421096569e-254	CD8 T cells	DDX46
FAM89B	5.61539166608644e-258	0.33195115330178	0.367	0.222	1.89205006797117e-253	CD8 T cells	FAM89B
PSMA7	5.97994815042054e-258	0.291514187121158	0.689	0.512	2.0148837298027e-253	CD8 T cells	PSMA7
RWDD1	2.89916230561888e-257	0.396949910852465	0.381	0.24	9.76843747255224e-253	CD8 T cells	RWDD1
KMT2E	6.85444255001052e-257	0.336700027767233	0.552	0.388	2.30953587280054e-252	CD8 T cells	KMT2E
CFL1	8.15006369257103e-257	0.294077289095323	0.872	0.738	2.74608246057488e-252	CD8 T cells	CFL1
ARPC5L	3.66277477556814e-256	0.403308095712886	0.409	0.264	1.23413533287993e-251	CD8 T cells	ARPC5L
ZNRD1	3.73072474223946e-256	0.325443247868817	0.314	0.18	1.25703039465016e-251	CD8 T cells	ZNRD1
BRD2	1.30059404392108e-255	0.43351864258409	0.466	0.319	4.38222157158768e-251	CD8 T cells	BRD2
LDLRAD4	3.03550831904527e-254	0.469303687177193	0.269	0.144	1.02278417301911e-249	CD8 T cells	LDLRAD4
INTS6	3.48668364720139e-253	0.461667595555418	0.344	0.206	1.17480318808804e-248	CD8 T cells	INTS6
CMC2	4.98818164199364e-253	0.361524143118243	0.33	0.195	1.68071792245334e-248	CD8 T cells	CMC2
ACTG1	1.27223427296649e-252	0.292804130745811	0.924	0.815	4.28666615933328e-248	CD8 T cells	ACTG1
PTGES3	2.63895897182258e-252	0.315905484242234	0.595	0.43	8.89170835965901e-248	CD8 T cells	PTGES3
IDS	2.93390700086883e-252	0.302906162241758	0.475	0.318	9.88550624872745e-248	CD8 T cells	IDS
RNF167	3.35217637550482e-252	0.325047175439703	0.252	0.13	1.12948230796259e-247	CD8 T cells	RNF167
NOSIP	3.7221111475671e-252	0.393054135731047	0.274	0.151	1.25412813006126e-247	CD8 T cells	NOSIP
PCSK7	6.87637849647694e-252	0.453862005599723	0.295	0.165	2.31692697060294e-247	CD8 T cells	PCSK7
SSR2	8.85211341068410e-252	0.323914686313157	0.606	0.449	2.9826310925959e-247	CD8 T cells	SSR2
DDX6	3.59706647203963e-251	0.372828642840337	0.434	0.288	1.21199557708903e-246	CD8 T cells	DDX6
TMC8	7.09077283180077e-250	0.407336949767553	0.274	0.147	2.38916499794695e-245	CD8 T cells	TMC8
DNAJB14	1.17302428430256e-249	0.370083248161666	0.299	0.169	3.95238802352905e-245	CD8 T cells	DNAJB14
MRPL41	2.79975924328823e-249	0.376575912969493	0.398	0.256	9.43350879433537e-245	CD8 T cells	MRPL41
WHSC1L1	3.0896007118843e-249	0.373752322314637	0.434	0.284	1.0410100638623e-244	CD8 T cells	WHSC1L1
PHLDA1	9.75517680463077e-249	0.545473981052688	0.287	0.156	3.28690927255229e-244	CD8 T cells	PHLDA1
SF1	3.53214730274134e-248	0.331445234181372	0.595	0.428	1.19012171218567e-243	CD8 T cells	SF1
PDLIM2	5.33365552678038e-247	0.366549700346168	0.258	0.137	1.79712189319338e-242	CD8 T cells	PDLIM2
MAP2K2	3.68039415126208e-246	0.345507028835716	0.412	0.272	1.24007200532624e-241	CD8 T cells	MAP2K2
CCND2	7.18301164202533e-245	0.307256569000622	0.36	0.211	2.42024394266402e-240	CD8 T cells	CCND2
MIER1	1.25342967775121e-244	0.289096407266127	0.383	0.24	4.22330595621494e-240	CD8 T cells	MIER1
AIP	1.30407431335236e-244	0.358143789229672	0.352	0.215	4.39394799140943e-240	CD8 T cells	AIP
SRSF2	2.74658586708262e-244	0.362813684068722	0.591	0.432	9.25434642054819e-240	CD8 T cells	SRSF2
MT-CYB	4.38758623358687e-243	0.294605900487437	0.955	0.857	1.47835330554476e-238	CD8 T cells	MT-CYB
SS18L2	5.4537793239616e-243	0.309920804515892	0.355	0.216	1.83759640541562e-238	CD8 T cells	SS18L2
SNX6	6.22097186583973e-243	0.279435308495284	0.461	0.309	2.09609426047604e-238	CD8 T cells	SNX6
PPIF	7.13523090974755e-243	-1.6682	0.202	0.313	2.40414470273034e-238	CD8 T cells	PPIF
TRADD	1.54287919009139e-242	0.363671263350304	0.278	0.155	5.19857714309394e-238	CD8 T cells	TRADD
CACYBP	3.65819553843347e-242	0.359186227891064	0.431	0.281	1.23259240471977e-237	CD8 T cells	CACYBP
RBM25	1.03033576979565e-241	0.362499215374454	0.493	0.345	3.47161334274945e-237	CD8 T cells	RBM25
PIN1	4.93393857066161e-241	0.355476850807507	0.311	0.182	1.66244126199872e-236	CD8 T cells	PIN1
GUK1	1.41652489270131e-238	0.258174408100067	0.617	0.457	4.77283897346778e-234	CD8 T cells	GUK1
DAD1	1.586871026588e-238	0.285333975104387	0.562	0.403	5.34680323698561e-234	CD8 T cells	DAD1
TMEM2	2.20447763849527e-238	0.413100076461329	0.253	0.133	7.42776695514595e-234	CD8 T cells	TMEM2
ABI3	2.20884429211914e-238	0.411234156704324	0.287	0.163	7.44247995786622e-234	CD8 T cells	ABI3
LUC7L3	4.54143890707989e-238	0.416144902126632	0.429	0.287	1.5301924253515e-233	CD8 T cells	LUC7L3
SH3KBP1	5.74127132572454e-238	0.296329097382488	0.39	0.247	1.93446396048963e-233	CD8 T cells	SH3KBP1
HSP90AB1	7.31916668707775e-237	0.33605451573068	0.803	0.636	2.46612002354398e-232	CD8 T cells	HSP90AB1
SMC3	5.0220850869173e-236	0.349917561032429	0.327	0.194	1.69214134918591e-231	CD8 T cells	SMC3
WDR82	9.59480796243383e-236	0.335415458069219	0.294	0.17	3.23287459486246e-231	CD8 T cells	WDR82
HNRNPDL	1.19367757155721e-235	0.32050568304724	0.604	0.44	4.02197720960485e-231	CD8 T cells	HNRNPDL
OST4	1.32485577111334e-235	0.287343945252371	0.682	0.522	4.4639690351893e-231	CD8 T cells	OST4
GLS	2.01065079467051e-235	0.370268363348462	0.407	0.265	6.77468678756281e-231	CD8 T cells	GLS
LGALS1	4.1205691029421e-235	-0.970384	0.334	0.446	1.38838455354531e-230	CD8 T cells	LGALS1
MFSD10	4.24498046285841e-235	0.345787015291793	0.255	0.138	1.43030371715551e-230	CD8 T cells	MFSD10
RSBN1L	5.54860447794233e-235	0.341849209738427	0.373	0.235	1.86954679279789e-230	CD8 T cells	RSBN1L
SAP18	1.95306940603333e-234	0.284067224762956	0.592	0.431	6.58067205668869e-230	CD8 T cells	SAP18
TMC6	6.90923326249044e-234	0.367423902650619	0.31	0.182	2.32799705546353e-229	CD8 T cells	TMC6
LINC-PINT	4.32410500238916e-233	0.393398460734409	0.262	0.142	1.456963939505e-228	CD8 T cells	LINC-PINT
SNRPB2	5.10185334612915e-232	0.335699663010628	0.407	0.269	1.71901846644475e-227	CD8 T cells	SNRPB2
PPP1CA	1.13957235719044e-231	0.307415796872059	0.506	0.358	3.83967510031747e-227	CD8 T cells	PPP1CA
NINJ1	1.15741024044182e-231	-1.01857	0.161	0.273	3.89977806414468e-227	CD8 T cells	NINJ1
ACTN4	4.02372691078053e-231	0.359719507207109	0.371	0.237	1.35575454531839e-226	CD8 T cells	ACTN4
SRP14	5.7933750222403e-231	0.263646844435695	0.781	0.609	1.95201977999365e-226	CD8 T cells	SRP14
KLF6	1.41303901401853e-230	0.389170721170617	0.856	0.699	4.76109365383404e-226	CD8 T cells	KLF6
CAPZB	6.74681692976592e-230	0.281621185052248	0.542	0.385	2.27327249631533e-225	CD8 T cells	CAPZB
POLR1D	9.2554682700587e-230	0.345225020652281	0.428	0.291	3.11853747891358e-225	CD8 T cells	POLR1D
CMPK1	1.95047201067656e-229	0.34253646006881	0.34	0.21	6.5719203927736e-225	CD8 T cells	CMPK1
ANP32B	2.88352017074824e-229	0.30460240233252	0.543	0.385	9.71573286331912e-225	CD8 T cells	ANP32B
SF3B1	4.46732310012765e-228	0.282367339419973	0.548	0.394	1.50521984535701e-223	CD8 T cells	SF3B1
FGFR1OP2	4.66998261917916e-228	0.324096193565119	0.369	0.236	1.57350394370623e-223	CD8 T cells	FGFR1OP2
PURA	1.67451921801165e-227	0.374859540573685	0.272	0.153	5.64212505316845e-223	CD8 T cells	PURA
SPSB3	1.1458511191257e-226	0.341343796523917	0.267	0.149	3.86083076078215e-222	CD8 T cells	SPSB3
JAK3	2.21469682419979e-226	0.280325478983973	0.321	0.19	7.46219947945878e-222	CD8 T cells	JAK3
MYEOV2	3.24311235297671e-226	0.315875187188083	0.411	0.275	1.09273427621197e-221	CD8 T cells	MYEOV2
HNRNPH1	6.3085615838759e-226	0.379255322230062	0.657	0.501	2.12560674007115e-221	CD8 T cells	HNRNPH1
POLR2J3	1.20014960423266e-225	0.427349607750326	0.358	0.224	4.04378407650152e-221	CD8 T cells	POLR2J3
YME1L1	2.0650334696968e-225	0.425680183563627	0.42	0.284	6.95792377279639e-221	CD8 T cells	YME1L1
SRRM2	3.70211670285712e-225	0.323178354856064	0.611	0.456	1.24739120186068e-220	CD8 T cells	SRRM2
POU2F2	8.30666148790211e-225	-0.596897	0.162	0.279	2.79884652173374e-220	CD8 T cells	POU2F2
SLTM	1.75705556887627e-224	0.365039615725848	0.396	0.262	5.92022303377172e-220	CD8 T cells	SLTM
SF3B5	2.49854606636006e-224	0.308297005156974	0.53	0.38	8.41860111599358e-220	CD8 T cells	SF3B5
TAF1D	2.74588466197505e-224	0.343274321684601	0.463	0.315	9.25198378005874e-220	CD8 T cells	TAF1D
POLR2G	1.82783200182468e-223	0.338116184762604	0.308	0.185	6.15869714694806e-219	CD8 T cells	POLR2G
LTB	4.31916475674188e-223	0.340381241955166	0.645	0.453	1.45529937313661e-218	CD8 T cells	LTB
BRI3	1.0263518969431e-222	-1.08318	0.298	0.394	3.45819008156008e-218	CD8 T cells	BRI3
EIF3K	1.1607190679125e-222	0.28827064134986	0.696	0.525	3.91092682742439e-218	CD8 T cells	EIF3K
YIPF5	1.90006772663116e-222	0.357133933504914	0.26	0.146	6.40208819811105e-218	CD8 T cells	YIPF5
SNRPB	1.51847564339908e-221	0.294983822730043	0.531	0.377	5.11635183286887e-217	CD8 T cells	SNRPB
UTRN	4.57603385774269e-221	0.409244059157581	0.315	0.19	1.54184884802782e-216	CD8 T cells	UTRN
CRBN	8.5380514460599e-221	0.323289935361442	0.271	0.153	2.87681105423542e-216	CD8 T cells	CRBN
TBCC	1.35483464472349e-220	0.326653723649494	0.25	0.135	4.56497985193134e-216	CD8 T cells	TBCC
PSMB8	1.41594255710046e-220	0.272315820196557	0.561	0.406	4.77087685189429e-216	CD8 T cells	PSMB8
SBDS	6.7278228471381e-220	0.32343968214423	0.373	0.24	2.26687263011471e-215	CD8 T cells	SBDS
LSM8	8.22679251410312e-220	0.329156197731096	0.425	0.287	2.77193546970191e-215	CD8 T cells	LSM8
ENSA	9.05922216094065e-220	0.324993030137813	0.414	0.279	3.05241431490734e-215	CD8 T cells	ENSA
MT-ATP6	1.05618994638802e-219	0.258655182722174	0.978	0.919	3.55872640535979e-215	CD8 T cells	MT-ATP6
CDKN1B	1.92368153661007e-219	0.339161877559097	0.372	0.237	6.48165256945396e-215	CD8 T cells	CDKN1B
KRR1	4.12404978268457e-217	0.356145963951509	0.308	0.184	1.38955733377774e-212	CD8 T cells	KRR1
TNRC6B	3.06149490457904e-216	0.339091311106238	0.426	0.284	1.03154009314886e-211	CD8 T cells	TNRC6B
THUMPD1	3.7889760293642e-216	0.345830510013846	0.29	0.169	1.27665758333397e-211	CD8 T cells	THUMPD1
MSN	8.81889424306613e-216	0.250558466145332	0.537	0.386	2.9714382262587e-211	CD8 T cells	MSN
SNHG8	1.08589511883328e-215	0.329526085886699	0.507	0.358	3.65881501339684e-211	CD8 T cells	SNHG8
UBA52	1.18013512471464e-215	0.254049491448543	0.912	0.805	3.9763472892135e-211	CD8 T cells	UBA52
RPL7	1.60692588665939e-215	0.283257532900534	0.835	0.661	5.41437608251016e-211	CD8 T cells	RPL7
TBL1XR1	3.0489642118861e-215	0.308343873983338	0.316	0.192	1.0273180015529e-210	CD8 T cells	TBL1XR1
MLLT6	9.03825638740704e-215	0.349095471940494	0.305	0.182	3.04535010717293e-210	CD8 T cells	MLLT6
RP11-138A9.1	2.35718703134783e-212	0.352291180735136	0.288	0.166	7.94230598342338e-208	CD8 T cells	RP11-138A9.1
SSB	1.01010677934463e-211	0.327801887979148	0.384	0.254	3.4034537823238e-207	CD8 T cells	SSB
DYNLRB1	5.19201112047347e-211	0.270358833493167	0.481	0.336	1.74939622693233e-206	CD8 T cells	DYNLRB1
PNRC2	9.52197350785503e-211	0.339811428474924	0.415	0.281	3.20833375373667e-206	CD8 T cells	PNRC2
DSTN	1.89076490956522e-210	0.323608514741929	0.267	0.153	6.37074328628905e-206	CD8 T cells	DSTN
PRMT2	2.58829273772453e-210	0.345476838347418	0.266	0.153	8.72099355048904e-206	CD8 T cells	PRMT2
G3BP1	2.77880110787153e-210	0.365627246788698	0.319	0.198	9.36289245286233e-206	CD8 T cells	G3BP1
SRI	3.59655447601376e-210	0.265420117606637	0.4	0.264	1.21182306514808e-205	CD8 T cells	SRI
PAG1	5.85516059633491e-210	0.261316834865057	0.314	0.188	1.97283781132908e-205	CD8 T cells	PAG1
ANP32E	8.81544443151953e-210	0.307672785246174	0.357	0.224	2.97027584675619e-205	CD8 T cells	ANP32E
GPBP1	6.5482144045535e-209	0.283208517955183	0.508	0.364	2.20635536147026e-204	CD8 T cells	GPBP1
ATP5G2	9.00905765208819e-209	0.283045587638665	0.704	0.534	3.03551188529459e-204	CD8 T cells	ATP5G2
MED10	7.15143132387374e-208	0.323640344555843	0.341	0.216	2.40960327026602e-203	CD8 T cells	MED10
THRAP3	8.09962054323645e-208	0.295068114487178	0.417	0.281	2.72908614583809e-203	CD8 T cells	THRAP3
SATB1	1.50270404199584e-207	0.33174634858519	0.254	0.139	5.06321099910078e-203	CD8 T cells	SATB1
TMEM14B	2.60137831037332e-207	0.31818386961607	0.374	0.246	8.76508407897186e-203	CD8 T cells	TMEM14B
C19orf66	3.0900303566485e-207	0.348471350414946	0.253	0.142	1.04115482836915e-202	CD8 T cells	C19orf66
CCDC66	7.70326334275417e-207	0.318799143697434	0.252	0.139	2.59553755070759e-202	CD8 T cells	CCDC66
KRT10	1.06269377855308e-206	0.291992786664481	0.511	0.367	3.58064041745676e-202	CD8 T cells	KRT10
U2SURP	3.15667457169556e-206	0.340615578579187	0.374	0.245	1.0636099301871e-201	CD8 T cells	U2SURP
TRA2B	3.36806170502343e-205	0.334070529530068	0.562	0.412	1.13483471089059e-200	CD8 T cells	TRA2B
COMMD7	4.08369387408811e-205	0.342068324897832	0.29	0.174	1.37595981393525e-200	CD8 T cells	COMMD7
AMD1	4.3823069308201e-205	0.324892931343128	0.379	0.25	1.47657449727053e-200	CD8 T cells	AMD1
SSNA1	5.74120871059063e-205	0.316093424298197	0.347	0.223	1.93444286294641e-200	CD8 T cells	SSNA1
CTD-3252C9.4	2.40323467523681e-204	0.502321947323416	0.351	0.224	8.09745891474292e-200	CD8 T cells	CTD-3252C9.4
VDAC3	6.95422791738877e-204	0.311666364939448	0.303	0.184	2.34315755448497e-199	CD8 T cells	VDAC3
CCL3L3	1.1180570014273e-203	-1.85172	0.215	0.32	3.76718126060916e-199	CD8 T cells	CCL3L3
PTP4A2	2.4916086510259e-203	0.25681029775947	0.577	0.423	8.39522618876666e-199	CD8 T cells	PTP4A2
MEAF6	1.30035800964612e-201	0.304046144434781	0.295	0.178	4.38142627770163e-197	CD8 T cells	MEAF6
STUB1	3.26744877746827e-201	0.298826272531037	0.345	0.223	1.10093419108016e-196	CD8 T cells	STUB1
CHD2	1.28355193983527e-200	0.312369490296977	0.388	0.256	4.32479990608096e-196	CD8 T cells	CHD2
CHORDC1	1.25437889066569e-199	0.382489572117035	0.351	0.228	4.22650423420899e-195	CD8 T cells	CHORDC1
CSNK1G2	1.88604714658901e-199	0.31018681433377	0.251	0.143	6.35484725571701e-195	CD8 T cells	CSNK1G2
KRAS	2.03632370107595e-199	0.25893091207435	0.304	0.185	6.86118907840532e-195	CD8 T cells	KRAS
LIMS1	1.27162627257913e-198	0.28548986715594	0.436	0.296	4.28461756282812e-194	CD8 T cells	LIMS1
PSMC5	2.8197704629027e-198	0.307808001399024	0.382	0.254	9.50093459770437e-194	CD8 T cells	PSMC5
SNRPF	3.37235807976949e-198	0.29710832017403	0.371	0.244	1.13628233139753e-193	CD8 T cells	SNRPF
UBE2L3	3.88714621843555e-198	0.268992209468591	0.45	0.315	1.30973504683967e-193	CD8 T cells	UBE2L3
SMAP1	9.08088518346662e-197	0.295636220347316	0.254	0.145	3.05971345371724e-192	CD8 T cells	SMAP1
EEF2	3.90756198389186e-195	0.273436991382727	0.713	0.555	1.31661393485252e-190	CD8 T cells	EEF2
NDUFB2	2.14721271048071e-193	0.277886546708616	0.519	0.376	7.23481850669371e-189	CD8 T cells	NDUFB2
NDUFB10	7.65485490869566e-193	0.2788745047741	0.43	0.299	2.57922681293592e-188	CD8 T cells	NDUFB10
ZC3H13	1.18438509732073e-192	0.342348959808641	0.303	0.189	3.99066714691246e-188	CD8 T cells	ZC3H13
PPP1R35	1.73637064949438e-192	0.319891281242587	0.258	0.15	5.85052726640637e-188	CD8 T cells	PPP1R35
TMCO1	3.16721729468169e-192	0.304712513811891	0.355	0.233	1.06716219527005e-187	CD8 T cells	TMCO1
UBXN1	1.91178075189594e-191	0.264525807430059	0.521	0.38	6.44155406543819e-187	CD8 T cells	UBXN1
CLK1	3.33150417316079e-191	0.32754654809209	0.471	0.336	1.1225170161048e-186	CD8 T cells	CLK1
GNAS	4.82647664245316e-191	0.28403777477264	0.722	0.57	1.62623303990817e-186	CD8 T cells	GNAS
OFD1	1.92869220391017e-190	0.352972024170722	0.262	0.153	6.49853551185493e-186	CD8 T cells	OFD1
HIGD2A	4.28183738304433e-190	0.294517780651443	0.485	0.349	1.44272228784296e-185	CD8 T cells	HIGD2A
ARHGAP30	2.00592826319825e-189	0.288347108364464	0.343	0.223	6.75877469002019e-185	CD8 T cells	ARHGAP30
ORAI1	2.02103815158971e-189	0.29643454977769	0.289	0.176	6.80968594796636e-185	CD8 T cells	ORAI1
NDUFA5	7.30315126028935e-189	0.307855038831168	0.301	0.188	2.46072378564189e-184	CD8 T cells	NDUFA5
UBXN4	8.48830560882938e-188	0.284079326425752	0.494	0.361	2.86004969183897e-183	CD8 T cells	UBXN4
CYCS	1.06153710927903e-187	0.329429792927503	0.526	0.389	3.57674313600477e-183	CD8 T cells	CYCS
NDUFA12	3.07443971897548e-187	0.301692565307342	0.393	0.269	1.0359017189116e-182	CD8 T cells	NDUFA12
C14orf166	5.52413457991058e-187	0.270050897727316	0.468	0.335	1.86130190535507e-182	CD8 T cells	C14orf166
GGNBP2	1.16790752387033e-186	0.296531238879564	0.348	0.228	3.93514761092867e-182	CD8 T cells	GGNBP2
MPC2	3.61716792345688e-186	0.252178515214936	0.343	0.221	1.21876856012956e-181	CD8 T cells	MPC2
TOMM20	4.18234709770467e-186	0.270958435402581	0.531	0.392	1.40920003110061e-181	CD8 T cells	TOMM20
BDP1	1.00154540489265e-185	0.392101487552257	0.29	0.18	3.37460708724529e-181	CD8 T cells	BDP1
PRPF4B	2.37326197793776e-185	0.376414824832442	0.367	0.247	7.99646890846348e-181	CD8 T cells	PRPF4B
SASH3	2.83697740574137e-185	0.275471806043002	0.293	0.181	9.55891167090496e-181	CD8 T cells	SASH3
IDH2	4.30274916783361e-185	0.317628896982738	0.286	0.175	1.44976830460986e-180	CD8 T cells	IDH2
IMP3	4.7855388854389e-185	0.304989723014169	0.317	0.202	1.61243947205978e-180	CD8 T cells	IMP3
SHFM1	1.20554758105914e-184	0.283554263528021	0.437	0.31	4.06197201962067e-180	CD8 T cells	SHFM1
ADH5	3.8707385403137e-184	0.275212780299151	0.255	0.149	1.3042066437733e-179	CD8 T cells	ADH5
ERP29	1.64675210017906e-183	0.267169702923768	0.533	0.389	5.54856652634334e-179	CD8 T cells	ERP29
GSPT1	7.28878828988667e-183	0.345834306689574	0.305	0.194	2.45588432639441e-178	CD8 T cells	GSPT1
AKAP9	1.04266051032047e-182	0.361598786693564	0.403	0.279	3.5131403234738e-178	CD8 T cells	AKAP9
PITHD1	1.65003445333184e-182	0.293528549724737	0.259	0.154	5.55962608705628e-178	CD8 T cells	PITHD1
RSF1	3.3895369660303e-182	0.310293670275473	0.328	0.212	1.14207058533425e-177	CD8 T cells	RSF1
ECH1	5.38651392061839e-182	0.317879492014249	0.343	0.227	1.81493200041316e-177	CD8 T cells	ECH1
IRF3	6.88709266693557e-182	0.342066503547522	0.276	0.168	2.32053700319727e-177	CD8 T cells	IRF3
SSBP1	7.11367676248589e-182	0.275066218438546	0.459	0.33	2.396882248352e-177	CD8 T cells	SSBP1
EIF3M	3.81707221342907e-181	0.287006394983898	0.412	0.286	1.28612431159279e-176	CD8 T cells	EIF3M
RTF1	5.17547093961954e-181	0.311011585652349	0.333	0.218	1.74382317839541e-176	CD8 T cells	RTF1
PPP1R7	1.35037938946346e-180	0.290707333422297	0.295	0.185	4.5499683148582e-176	CD8 T cells	PPP1R7
SERTAD1	5.15953907952297e-180	0.334653487978827	0.303	0.19	1.73845509745447e-175	CD8 T cells	SERTAD1
SEC14L1	1.78026119661836e-179	-0.850426	0.158	0.26	5.99841207588591e-175	CD8 T cells	SEC14L1
ZBTB7A	2.63544531822286e-179	0.319191556880437	0.281	0.174	8.87986945522012e-175	CD8 T cells	ZBTB7A
COX7A2L	2.73640856828249e-179	0.2642574817218	0.415	0.29	9.22005502997104e-175	CD8 T cells	COX7A2L
PPIG	1.03770607588811e-178	0.283550887467199	0.427	0.302	3.4964468520974e-174	CD8 T cells	PPIG
MYADM	1.8261125835949e-178	0.287448722882294	0.29	0.176	6.15290373916464e-174	CD8 T cells	MYADM
PYURF	9.8325122367659e-178	0.2855764461642	0.309	0.199	3.3129666730559e-173	CD8 T cells	PYURF
NDUFB8	5.9087842696742e-177	0.255626206436467	0.483	0.349	1.99090577182402e-172	CD8 T cells	NDUFB8
HNRNPA2B1	9.83316639770475e-177	0.261976799146556	0.818	0.661	3.31318708604264e-172	CD8 T cells	HNRNPA2B1
HNRNPA0	1.51231360139668e-176	0.282998967225443	0.429	0.301	5.09558944854598e-172	CD8 T cells	HNRNPA0
DCTN3	2.05755267176714e-176	0.267702305803257	0.329	0.215	6.93271797225222e-172	CD8 T cells	DCTN3
MRPL57	1.62909048738678e-175	0.300680016339643	0.35	0.234	5.48905748820103e-171	CD8 T cells	MRPL57
OAZ1	3.19136318199233e-175	-0.395082	0.851	0.812	1.0752979105405e-170	CD8 T cells	OAZ1
DYNLL1	3.46473559523861e-175	0.262628383745536	0.65	0.502	1.1674080114597e-170	CD8 T cells	DYNLL1
OGT	5.24626086593434e-175	0.326736330734939	0.287	0.178	1.76767513616792e-170	CD8 T cells	OGT
MRPS34	3.31976987753214e-174	0.282724010756936	0.336	0.221	1.11856326253568e-169	CD8 T cells	MRPS34
ATP5D	5.03492579187456e-174	0.259207401193899	0.572	0.43	1.69646789631421e-169	CD8 T cells	ATP5D
UFC1	1.07997468649526e-173	0.308051529291474	0.41	0.291	3.63886670867712e-169	CD8 T cells	UFC1
ALOX5AP	5.40618443196873e-173	-0.342157	0.479	0.313	1.82155978250754e-168	CD8 T cells	ALOX5AP
DDX18	8.08292094503706e-173	0.290537287175473	0.381	0.262	2.72345938322079e-168	CD8 T cells	DDX18
POLR2K	1.12782872381813e-172	0.277612548804773	0.341	0.226	3.8001061020328e-168	CD8 T cells	POLR2K
CCDC59	7.72979008203991e-172	0.27698257514213	0.358	0.242	2.60447547024253e-167	CD8 T cells	CCDC59
TECR	1.1925655171663e-171	0.30419475487841	0.307	0.197	4.01823025354015e-167	CD8 T cells	TECR
DDX17	2.12521920710821e-171	0.253654345356172	0.623	0.483	7.16071359643042e-167	CD8 T cells	DDX17
TMEM230	3.25133985006154e-171	0.280042973675578	0.369	0.253	1.09550644907974e-166	CD8 T cells	TMEM230
DNMT1	3.67943884245343e-171	0.295339783035922	0.253	0.149	1.23975012357626e-166	CD8 T cells	DNMT1
MRPL34	3.73959556790577e-171	0.289167375509473	0.293	0.186	1.26001933065017e-166	CD8 T cells	MRPL34
ZNF331	7.99304381540273e-171	0.503662322414477	0.373	0.255	2.6931761831618e-166	CD8 T cells	ZNF331
METTL23	1.80771276304179e-170	0.285246910286889	0.271	0.167	6.09090738379299e-166	CD8 T cells	METTL23
DR1	8.5575323197727e-170	0.27460182453021	0.268	0.164	2.88337493982421e-165	CD8 T cells	DR1
ZNF292	1.15074875757612e-168	0.274764932001996	0.371	0.25	3.87733286377696e-164	CD8 T cells	ZNF292
ZRANB2	4.15320969821971e-168	0.339464502390735	0.307	0.2	1.39938247571815e-163	CD8 T cells	ZRANB2
NME3	8.57248331612288e-168	0.295992088339908	0.322	0.211	2.88841252853444e-163	CD8 T cells	NME3
ATRX	1.55314140873362e-167	0.33375979278015	0.437	0.314	5.23315466258706e-163	CD8 T cells	ATRX
RBPJ	1.9270139507077e-167	0.290821142963142	0.354	0.238	6.49288080551454e-163	CD8 T cells	RBPJ
EIF3D	3.18574762721608e-167	0.283701415724825	0.424	0.303	1.07340580551419e-162	CD8 T cells	EIF3D
OTUD6B-AS1	7.56564677149948e-167	0.319927362818618	0.277	0.172	2.54916902318904e-162	CD8 T cells	OTUD6B-AS1
GOLGB1	8.09387538158432e-167	0.36337747015021	0.314	0.205	2.72715037107102e-162	CD8 T cells	GOLGB1
CSK	2.02277618199745e-166	0.254673478544553	0.425	0.299	6.8155420676222e-162	CD8 T cells	CSK
ZC3H15	2.07294386565692e-166	0.273095302787465	0.413	0.294	6.98457706094442e-162	CD8 T cells	ZC3H15
FAM133B	4.12664395003591e-166	0.309357860370062	0.362	0.247	1.3904314125251e-161	CD8 T cells	FAM133B
SRSF10	7.34917076725055e-166	0.298856071944788	0.422	0.299	2.4762295983174e-161	CD8 T cells	SRSF10
CTSB	8.18481869539536e-166	-1.40046	0.241	0.326	2.75779281122651e-161	CD8 T cells	CTSB
SRP9	1.25738282393693e-165	0.255480103090227	0.417	0.297	4.23662568697308e-161	CD8 T cells	SRP9
PHACTR2	2.55668721209178e-165	0.306194149732868	0.266	0.161	8.61450189242206e-161	CD8 T cells	PHACTR2
ZNF644	4.49596173118329e-165	0.329910342841237	0.289	0.185	1.5148693457049e-160	CD8 T cells	ZNF644
HDAC1	1.83581050373177e-164	0.295474305584186	0.275	0.171	6.18557991127383e-160	CD8 T cells	HDAC1
NSA2	2.33405825370208e-164	0.302796847086569	0.445	0.323	7.86437588002379e-160	CD8 T cells	NSA2
DNAJA1	2.529938989139e-164	0.274066296542812	0.676	0.541	8.52437643000495e-160	CD8 T cells	DNAJA1
LSM14A	1.23294781150235e-163	0.257544680741512	0.306	0.199	4.15429435607603e-159	CD8 T cells	LSM14A
PPHLN1	2.99390751625255e-163	0.293774401658872	0.312	0.204	1.00876719852613e-158	CD8 T cells	PPHLN1
OCIAD1	4.07377649453143e-162	0.253010345089073	0.389	0.273	1.37261825206742e-157	CD8 T cells	OCIAD1
LPXN	4.63718544622332e-162	0.257698479911351	0.275	0.172	1.56245326425049e-157	CD8 T cells	LPXN
CCDC12	6.82474291224048e-162	0.306634795474632	0.293	0.189	2.29952887685031e-157	CD8 T cells	CCDC12
UBTF	9.81272901216925e-160	0.311527010012036	0.256	0.158	3.30630091336031e-155	CD8 T cells	UBTF
GLRX5	1.26022940896305e-159	0.26590027173893	0.271	0.17	4.2462169705601e-155	CD8 T cells	GLRX5
BCLAF1	2.43457232711371e-159	0.276876123340396	0.414	0.297	8.20304799897695e-155	CD8 T cells	BCLAF1
PSMA3-AS1	2.32068139561758e-158	0.254718022591355	0.328	0.217	7.81930389439389e-154	CD8 T cells	PSMA3-AS1
CGGBP1	4.45523963835284e-158	0.273711858355246	0.304	0.199	1.50114844374661e-153	CD8 T cells	CGGBP1
RBMX	4.77197897137222e-157	0.290648922136593	0.412	0.293	1.60787059461416e-152	CD8 T cells	RBMX
TIAL1	8.57905178842976e-156	0.282581436840783	0.293	0.19	2.89062570959352e-151	CD8 T cells	TIAL1
HNRNPR	4.09933560725131e-155	0.257215202815464	0.414	0.296	1.38123013950726e-150	CD8 T cells	HNRNPR
SNRNP200	4.95481682066609e-155	0.329157338486466	0.256	0.16	1.66947597955523e-150	CD8 T cells	SNRNP200
CCL3	6.63883411365841e-155	-1.39306	0.249	0.341	2.23688876625606e-150	CD8 T cells	CCL3
AHSA1	6.6823183331615e-154	0.293545869813503	0.278	0.178	2.25154033917544e-149	CD8 T cells	AHSA1
DYNC1H1	6.98649005385063e-154	0.286979183434078	0.275	0.175	2.35402795874443e-149	CD8 T cells	DYNC1H1
TMED4	7.62874983383629e-154	0.281386429808383	0.283	0.182	2.5704309690128e-149	CD8 T cells	TMED4
MYCBP2	1.07883528822331e-153	0.297989267263453	0.417	0.298	3.63502762013961e-149	CD8 T cells	MYCBP2
SURF4	2.43219557802601e-153	0.268921776053057	0.299	0.196	8.19503978060084e-149	CD8 T cells	SURF4
GPR183	4.2517387347017e-153	0.260860218679291	0.465	0.338	1.43258084927039e-148	CD8 T cells	GPR183
FNBP4	6.30894022814903e-153	0.303057845878069	0.302	0.199	2.12573432047254e-148	CD8 T cells	FNBP4
MTDH	3.82833673229867e-152	0.269175262428003	0.527	0.4	1.28991977858071e-147	CD8 T cells	MTDH
SFPQ	3.99223300221896e-152	0.252846782056924	0.575	0.44	1.34514298776766e-147	CD8 T cells	SFPQ
TLK1	3.99971968593263e-152	0.270808233517416	0.302	0.196	1.34766555097814e-147	CD8 T cells	TLK1
EIF4B	6.8693853133594e-152	0.275763706786877	0.473	0.353	2.31457068748332e-147	CD8 T cells	EIF4B
TCF25	2.02961466706378e-151	0.284254190578414	0.433	0.319	6.83858365920471e-147	CD8 T cells	TCF25
HSPB11	2.32687916638413e-150	0.275581773719231	0.259	0.162	7.84018666321469e-146	CD8 T cells	HSPB11
C6orf48	2.3301741819503e-150	0.280180581610037	0.27	0.172	7.85128888866334e-146	CD8 T cells	C6orf48
IQGAP2	2.93448153389694e-150	0.257254046297074	0.277	0.174	9.88744208031236e-146	CD8 T cells	IQGAP2
DUSP5	3.52372671592175e-150	0.273185555517867	0.292	0.187	1.18728447966267e-145	CD8 T cells	DUSP5
HNRNPH3	5.85997163295389e-150	0.265409941295107	0.403	0.29	1.97445884200748e-145	CD8 T cells	HNRNPH3
VPS13C	6.5742514340385e-150	0.337249113282829	0.368	0.258	2.21512827818493e-145	CD8 T cells	VPS13C
FNTA	1.36722126327715e-148	0.262766994370802	0.262	0.166	4.60671532448603e-144	CD8 T cells	FNTA
BIRC6	2.87789447190083e-148	0.290709484098642	0.254	0.159	9.69677763362267e-144	CD8 T cells	BIRC6
CDK2AP2	1.08967334213202e-147	0.29920511766106	0.288	0.19	3.67154535897963e-143	CD8 T cells	CDK2AP2
PHF3	6.23309789169882e-147	0.277502093870175	0.309	0.207	2.100180003629e-142	CD8 T cells	PHF3
CNOT2	9.93155240460368e-146	0.250319929200246	0.264	0.168	3.34633726720716e-141	CD8 T cells	CNOT2
MRPS21	1.04238354186174e-144	0.268650122918647	0.355	0.249	3.51220710594895e-140	CD8 T cells	MRPS21
PDAP1	2.26887860933794e-144	0.252154220690015	0.3	0.199	7.64475958630325e-140	CD8 T cells	PDAP1
TRABD	8.5766368558802e-144	0.281996999905335	0.311	0.21	2.88981202222028e-139	CD8 T cells	TRABD
THUMPD3-AS1	5.14065259687806e-142	0.295758140456882	0.262	0.167	1.73209148599209e-137	CD8 T cells	THUMPD3-AS1
ZCRB1	4.68190610566551e-141	0.255241846417315	0.279	0.182	1.57752144324294e-136	CD8 T cells	ZCRB1
RNPEPL1	9.12233061593515e-140	0.285415339729798	0.29	0.195	3.07367807773319e-135	CD8 T cells	RNPEPL1
HSPH1	1.85655403017717e-139	0.250830017897709	0.388	0.279	6.25547314927896e-135	CD8 T cells	HSPH1
KTN1	5.30489166153687e-139	0.280618675831576	0.398	0.292	1.78743019643823e-134	CD8 T cells	KTN1
GLRX	6.15865327166526e-139	-0.655489	0.241	0.331	2.07509663335489e-134	CD8 T cells	GLRX
NOP58	6.59727768506594e-139	0.305981544221987	0.291	0.193	2.22288674320612e-134	CD8 T cells	NOP58
DPP7	1.18478697165333e-138	0.259357749252634	0.391	0.282	3.99202122228874e-134	CD8 T cells	DPP7
RPL7L1	7.07150818439921e-138	0.260047952258633	0.295	0.197	2.38267396765147e-133	CD8 T cells	RPL7L1
NOP56	2.3710839896674e-137	0.278923008431495	0.253	0.16	7.98913039478535e-133	CD8 T cells	NOP56
ZCCHC11	8.98269252421223e-137	0.284767096961551	0.26	0.166	3.02662841910807e-132	CD8 T cells	ZCCHC11
DNAJC21	1.06852325900103e-136	0.257979946882696	0.274	0.179	3.60028226887806e-132	CD8 T cells	DNAJC21
PPP1CC	1.09988380346831e-136	0.270880411457152	0.336	0.236	3.70594848740613e-132	CD8 T cells	PPP1CC
NIFK	1.14868322779413e-136	0.275663307957179	0.267	0.174	3.87037326772953e-132	CD8 T cells	NIFK
MDH1	2.24699673902062e-136	0.251322970303102	0.312	0.212	7.57103081245606e-132	CD8 T cells	MDH1
UHMK1	2.31937692518325e-135	0.26391066297544	0.253	0.163	7.81490861171243e-131	CD8 T cells	UHMK1
SMG1	2.64093361716036e-135	0.253752156030541	0.299	0.201	8.89836172966013e-131	CD8 T cells	SMG1
NCF1	6.51426385998371e-135	-0.740167	0.207	0.296	2.19491606498291e-130	CD8 T cells	NCF1
ZBTB38	1.32496175756133e-134	0.291903423587666	0.285	0.189	4.46432614592716e-130	CD8 T cells	ZBTB38
EIF5B	2.83290432267432e-134	0.300718650870647	0.323	0.224	9.54518782481885e-130	CD8 T cells	EIF5B
ASH1L	5.81988096514182e-132	0.30016889008443	0.309	0.213	1.96095069239489e-127	CD8 T cells	ASH1L
TAF15	1.17985425121604e-131	0.270020480565548	0.257	0.168	3.97540091404732e-127	CD8 T cells	TAF15
HNRNPAB	4.19115707854878e-127	0.252212456706715	0.326	0.228	1.41216846604623e-122	CD8 T cells	HNRNPAB
TMEM160	8.33085362243452e-125	0.251281850687783	0.338	0.24	2.80699781954309e-120	CD8 T cells	TMEM160
DNAJC1	8.71835263496198e-125	0.250843826773047	0.268	0.178	2.93756173682409e-120	CD8 T cells	DNAJC1
FBXW5	3.18284299615548e-124	0.252522665746636	0.251	0.165	1.07242711912463e-119	CD8 T cells	FBXW5
NSD1	3.066695839628e-123	0.284243996175307	0.26	0.173	1.03329249620426e-118	CD8 T cells	NSD1
IFI27L2	1.65900178953083e-122	0.266048823480033	0.311	0.22	5.58984062964519e-118	CD8 T cells	IFI27L2
ATP6V0B	1.22806410153213e-120	-0.757924	0.383	0.444	4.13783918370234e-116	CD8 T cells	ATP6V0B
TSC22D3	2.23125000629371e-120	0.323759062203696	0.562	0.448	7.51797377120601e-116	CD8 T cells	TSC22D3
PDE4B	2.92983432122161e-120	-1.23413	0.288	0.358	9.87178376192409e-116	CD8 T cells	PDE4B
CTSH	3.62632706008253e-120	-0.475155	0.201	0.289	1.22185463962421e-115	CD8 T cells	CTSH
DUSP1	1.78083284084585e-118	-0.729815	0.794	0.791	6.00033817394602e-114	CD8 T cells	DUSP1
APOBEC3C	3.19629937240476e-116	0.31347632186073	0.268	0.182	1.07696111053806e-111	CD8 T cells	APOBEC3C
SRGN	1.43956363308199e-114	-1.23214	0.896	0.819	4.85046570530647e-110	CD8 T cells	SRGN
SDCBP	1.5855740579031e-111	-0.992854	0.365	0.414	5.34243323069872e-107	CD8 T cells	SDCBP
ZNF638	3.0747592179593e-107	0.264267354924339	0.251	0.171	1.03600937089921e-102	CD8 T cells	ZNF638
IGHG1	7.0101106044813e-107	-3.85996	0.355	0.421	2.36198666707393e-102	CD8 T cells	IGHG1
ITM2C	5.06567788235649e-103	0.300584804167936	0.264	0.18	1.7068295056812e-98	CD8 T cells	ITM2C
TTC3	5.2714597726429e-102	0.270628863773323	0.307	0.223	1.7761656557943e-97	CD8 T cells	TTC3
MIS18BP1	7.56421008470365e-102	0.279943863288031	0.27	0.189	2.54868494594005e-97	CD8 T cells	MIS18BP1
IGHM	3.05824726247268e-100	-1.97595	0.251	0.326	1.03044583261755e-95	CD8 T cells	IGHM
IGLC3	5.6695977219459e-99	-4.03916	0.266	0.332	1.91031425643245e-94	CD8 T cells	IGLC3
PPP1R14B	3.47005913726304e-97	0.254114740450054	0.292	0.21	1.16920172570941e-92	CD8 T cells	PPP1R14B
NFKBIA	7.41681546590289e-96	-0.485459	0.772	0.783	2.49902180308132e-91	CD8 T cells	NFKBIA
TNF	5.4448285597105e-94	0.339296417072172	0.254	0.175	1.83458053490885e-89	CD8 T cells	TNF
TMEM259	2.30268285521655e-93	0.25162512795714	0.277	0.2	7.75865961236664e-89	CD8 T cells	TMEM259
SERPINB1	1.61430834924423e-88	-0.88735	0.343	0.391	5.43925055194351e-84	CD8 T cells	SERPINB1
TALDO1	2.16881192786492e-87	-0.732969	0.317	0.372	7.30759490974807e-83	CD8 T cells	TALDO1
KDM6B	5.77472444879654e-87	-0.686411	0.298	0.359	1.94573565577751e-82	CD8 T cells	KDM6B
CYBA	2.90051301689117e-85	-0.303525	0.869	0.824	9.77298855911312e-81	CD8 T cells	CYBA
GPX1	2.18779591072679e-82	-0.650712	0.432	0.473	7.37155954160286e-78	CD8 T cells	GPX1
IGHG4	9.9115310014039e-75	-2.72706	0.469	0.506	3.33959125561303e-70	CD8 T cells	IGHG4
CARD16	1.61088681270526e-72	-0.716718	0.332	0.375	5.4277220267291e-68	CD8 T cells	CARD16
CMTM6	1.69787336178884e-69	-0.59559	0.387	0.433	5.72081450521131e-65	CD8 T cells	CMTM6
GRB2	2.91509316999821e-69	-0.462301	0.36	0.41	9.82211492699196e-65	CD8 T cells	GRB2
ATP6V0D1	8.86360312991669e-64	-0.478488	0.191	0.25	2.98650243859413e-59	CD8 T cells	ATP6V0D1
EHD1	2.21798250026721e-61	-0.83083	0.244	0.29	7.47327023640033e-57	CD8 T cells	EHD1
IGHG3	6.74237691442558e-59	-3.01344	0.302	0.351	2.27177647754655e-54	CD8 T cells	IGHG3
ZFP36	9.1374148956083e-56	-0.683625	0.734	0.73	3.07876057492626e-51	CD8 T cells	ZFP36
HIF1A	1.46736864078319e-54	-0.717632	0.303	0.345	4.94415189825487e-50	CD8 T cells	HIF1A
S100A6	3.88953637090055e-54	-0.275544	0.779	0.629	1.31054038481123e-49	CD8 T cells	S100A6
GBP1	2.90958884376326e-52	-1.03406	0.246	0.285	9.80356865017592e-48	CD8 T cells	GBP1
IVNS1ABP	3.48774269186449e-50	-1.19451	0.311	0.338	1.17516002259682e-45	CD8 T cells	IVNS1ABP
HSPA1A	1.69818263801156e-49	0.301370942017678	0.643	0.591	5.72185658051614e-45	CD8 T cells	HSPA1A
VASP	1.0738753764624e-48	-0.564856	0.325	0.363	3.61831569345242e-44	CD8 T cells	VASP
RGS2	1.26981342853339e-45	-1.09612	0.392	0.408	4.27850936610039e-41	CD8 T cells	RGS2
TXN	3.62160799878144e-44	-0.989462	0.506	0.5	1.22026459910942e-39	CD8 T cells	TXN
TAGAP	2.67874676978529e-43	-0.292232	0.403	0.323	9.02576936611455e-39	CD8 T cells	TAGAP
TNFAIP3	7.68300862379244e-40	-0.259736	0.73	0.612	2.58871292570062e-35	CD8 T cells	TNFAIP3
WSB1	1.7928530153432e-39	-0.542341	0.41	0.436	6.04083894989737e-35	CD8 T cells	WSB1
CTSD	1.02183232489184e-38	-0.82701	0.447	0.348	3.44296183549055e-34	CD8 T cells	CTSD
HSBP1	3.5415687771598e-37	-0.390408	0.231	0.273	1.19329618377622e-32	CD8 T cells	HSBP1
ARPC3	5.22038153319279e-37	-0.285329	0.771	0.712	1.75895535379398e-32	CD8 T cells	ARPC3
SERPINB9	1.84638660997319e-34	-0.56605	0.291	0.322	6.22121504364367e-30	CD8 T cells	SERPINB9
RAC1	1.11489321140569e-33	-0.513241	0.486	0.478	3.75652118651033e-29	CD8 T cells	RAC1
EFHD2	1.97314072605753e-33	-0.594575	0.398	0.407	6.64830036237823e-29	CD8 T cells	EFHD2
RNF149	8.11567643104474e-33	-1.12345	0.312	0.328	2.73449601667622e-28	CD8 T cells	RNF149
SERP1	4.49157934513855e-31	-0.384367	0.613	0.594	1.51339274455098e-26	CD8 T cells	SERP1
CD63	5.15308947215917e-31	-0.737014	0.468	0.466	1.73628196674931e-26	CD8 T cells	CD63
LAPTM4A	6.74546074955393e-30	-0.355804	0.242	0.279	2.2728155449547e-25	CD8 T cells	LAPTM4A
TNFRSF1B	1.36410289189698e-29	-0.674277	0.392	0.39	4.59620828395767e-25	CD8 T cells	TNFRSF1B
CD37	4.88502329793871e-29	-0.343932	0.663	0.507	1.64595975000747e-24	CD8 T cells	CD37
GSTO1	5.15368235785661e-27	-0.516724	0.335	0.352	1.73648173365621e-22	CD8 T cells	GSTO1
CCL4L2	1.8678782109751e-26	-1.02321	0.298	0.323	6.29362884405951e-22	CD8 T cells	CCL4L2
IRF1	2.25403901724541e-26	-0.251284	0.715	0.605	7.59475906470669e-22	CD8 T cells	IRF1
NFE2L2	8.68544821125706e-26	-0.482992	0.284	0.311	2.92647492030095e-21	CD8 T cells	NFE2L2
ATP2B1	2.58873751298724e-25	-0.407916	0.224	0.256	8.72249217625921e-21	CD8 T cells	ATP2B1
H3F3B	2.86630002795433e-24	-0.434621	0.946	0.913	9.65771131418932e-20	CD8 T cells	H3F3B
ITM2B	7.3871420865774e-24	-0.572159	0.804	0.699	2.48902365465139e-19	CD8 T cells	ITM2B
TNFRSF4	2.69913616715829e-22	-0.452908	0.251	0.201	9.09446940162314e-18	CD8 T cells	TNFRSF4
GADD45B	1.33351646776898e-20	-0.397726	0.46	0.47	4.4931503865008e-16	CD8 T cells	GADD45B
GNG5	8.67833308204853e-20	-0.408898	0.491	0.481	2.92407754866543e-15	CD8 T cells	GNG5
IFITM2	4.59077319652884e-18	-1.68517	0.654	0.561	1.54681512083843e-13	CD8 T cells	IFITM2
LCP2	5.69019197259229e-18	-0.701971	0.442	0.35	1.91725328324525e-13	CD8 T cells	LCP2
IGHA2	4.03059136600443e-16	-2.72642	0.484	0.487	1.35806745486153e-11	CD8 T cells	IGHA2
NFKBIZ	7.11147950965988e-16	-0.629573	0.447	0.441	2.3961419059848e-11	CD8 T cells	NFKBIZ
IER2	8.29596422061653e-16	-0.362404	0.744	0.693	2.79524218449453e-11	CD8 T cells	IER2
GDI2	2.29592740949236e-14	-0.291001	0.328	0.344	7.73589781354355e-10	CD8 T cells	GDI2
ANXA5	5.43915930905911e-14	-0.543173	0.373	0.368	1.83267033759438e-09	CD8 T cells	ANXA5
SMCHD1	3.41132980390581e-13	-0.3753	0.445	0.385	1.14941346412802e-08	CD8 T cells	SMCHD1
XBP1	6.43242233574797e-13	-0.654512	0.306	0.313	2.16734038180692e-08	CD8 T cells	XBP1
HSPA5	4.92614414303213e-12	-0.269635	0.486	0.423	1.65981500755325e-07	CD8 T cells	HSPA5
FOS	6.31095670489016e-12	-0.375397	0.768	0.765	2.12641375214569e-07	CD8 T cells	FOS
TPM4	1.63031709422184e-11	-0.366744	0.391	0.394	5.49319041727108e-07	CD8 T cells	TPM4
NABP1	1.04323221546445e-10	-0.564411	0.355	0.358	3.51506662678592e-06	CD8 T cells	NABP1
PARP14	9.41300386581631e-10	-0.295192	0.252	0.269	3.17161752254815e-05	CD8 T cells	PARP14
FAM65B	1.0891555250667e-09	-0.555302	0.246	0.256	3.66980062615972e-05	CD8 T cells	FAM65B
LAPTM5	7.18828979880854e-09	-0.280334	0.734	0.653	0.000242202236481055	CD8 T cells	LAPTM5
SAMSN1	7.8264805258341e-09	-0.303795	0.404	0.349	0.000263705434837454	CD8 T cells	SAMSN1
CFLAR	2.8291219424889e-08	-0.260512	0.476	0.415	0.000953244347302208	CD8 T cells	CFLAR
CSTB	2.91886961419469e-08	-0.611392	0.497	0.423	0.000983483927806761	CD8 T cells	CSTB
PIM3	3.68097183379643e-08	-0.312179	0.367	0.369	0.00124026664967937	CD8 T cells	PIM3
TUBA1B	5.24519698601022e-08	-0.341666	0.476	0.412	0.00176731667246628	CD8 T cells	TUBA1B
TNFSF10	8.12078816841316e-08	-0.34707	0.258	0.224	0.00273621836546513	CD8 T cells	TNFSF10
ANP32A	6.82920579599472e-07	-0.465002	0.373	0.331	0.0230103260090246	CD8 T cells	ANP32A
HSP90B1	7.89568618129462e-07	-0.556671	0.515	0.478	0.0266037250192541	CD8 T cells	HSP90B1
LYZ.1	0	3.97131234201835	0.782	0.142	0	Monocytes	LYZ
TIMP1.1	0	3.93118651208536	0.835	0.222	0	Monocytes	TIMP1
CXCL3	0	3.38177318942884	0.378	0.039	0	Monocytes	CXCL3
CST3.1	0	3.23947509192303	0.722	0.108	0	Monocytes	CST3
CCL3.1	0	2.9028601638873	0.724	0.223	0	Monocytes	CCL3
FCER1G.1	0	2.81191704923142	0.832	0.126	0	Monocytes	FCER1G
CTSB.1	0	2.80647107167118	0.669	0.219	0	Monocytes	CTSB
CXCL2	0	2.76534781571397	0.478	0.049	0	Monocytes	CXCL2
C15orf48	0	2.70214567930501	0.578	0.089	0	Monocytes	C15orf48
VCAN	0	2.65721544746003	0.377	0.011	0	Monocytes	VCAN
FTL.1	0	2.55954327452704	0.994	0.948	0	Monocytes	FTL
CTSL	0	2.49754220359914	0.48	0.067	0	Monocytes	CTSL
IL1B.1	0	2.45661415532906	0.774	0.237	0	Monocytes	IL1B
EREG	0	2.43085335451759	0.284	0.013	0	Monocytes	EREG
MT2A	0	2.42641167674011	0.565	0.328	0	Monocytes	MT2A
PSAP.1	0	2.3530372500116	0.644	0.242	0	Monocytes	PSAP
CTSD.1	0	2.33324998438387	0.58	0.359	0	Monocytes	CTSD
TNIP3	0	2.2375791773762	0.318	0.084	0	Monocytes	TNIP3
IER3.1	0	2.1992547319222	0.768	0.218	0	Monocytes	IER3
CD68	0	2.17597008740264	0.506	0.033	0	Monocytes	CD68
FTH1.1	0	2.15841924204166	0.998	0.971	0	Monocytes	FTH1
HLA-DRA.1	0	2.15040988086114	0.87	0.483	0	Monocytes	HLA-DRA
CCL3L3.1	0	2.09918577717916	0.671	0.201	0	Monocytes	CCL3L3
LGALS1.1	0	2.09631237990118	0.777	0.327	0	Monocytes	LGALS1
CD14	0	2.07854459280038	0.474	0.05	0	Monocytes	CD14
NPC2.1	0	2.05633184581902	0.602	0.194	0	Monocytes	NPC2
AIF1.1	0	2.02899846399724	0.659	0.156	0	Monocytes	AIF1
FCN1	0	1.95322920950631	0.324	0.012	0	Monocytes	FCN1
CD63.1	0	1.94221378621451	0.731	0.419	0	Monocytes	CD63
TYROBP.1	0	1.90187870390899	0.764	0.178	0	Monocytes	TYROBP
MARCKS.1	0	1.89493131047206	0.64	0.165	0	Monocytes	MARCKS
MS4A6A	0	1.84177696271895	0.359	0.025	0	Monocytes	MS4A6A
WARS	0	1.83569495143797	0.428	0.095	0	Monocytes	WARS
CD300E	0	1.83041002894779	0.322	0.008	0	Monocytes	CD300E
CTSS.1	0	1.81085982285844	0.671	0.397	0	Monocytes	CTSS
CXCL1	0	1.8074611424969	0.258	0.064	0	Monocytes	CXCL1
HLA-DPA1.1	0	1.79391183760659	0.712	0.442	0	Monocytes	HLA-DPA1
HLA-DRB5	0	1.78576128424067	0.314	0.094	0	Monocytes	HLA-DRB5
MS4A7	0	1.78386058778555	0.352	0.023	0	Monocytes	MS4A7
MAFB	0	1.76882207512923	0.348	0.015	0	Monocytes	MAFB
GRN	0	1.76112275051874	0.467	0.116	0	Monocytes	GRN
TYMP.1	0	1.75277747153458	0.719	0.409	0	Monocytes	TYMP
TMEM176B	0	1.74895479292866	0.31	0.019	0	Monocytes	TMEM176B
HMOX1	0	1.74176973149028	0.258	0.026	0	Monocytes	HMOX1
NINJ1.1	0	1.74076167182239	0.549	0.164	0	Monocytes	NINJ1
SOD2.1	0	1.72851412391282	0.852	0.43	0	Monocytes	SOD2
HBEGF	0	1.70634273036419	0.299	0.025	0	Monocytes	HBEGF
VEGFA	0	1.69770694884311	0.363	0.03	0	Monocytes	VEGFA
FCGRT	0	1.6953140228475	0.428	0.085	0	Monocytes	FCGRT
HLA-DRB1.1	0	1.68474116662078	0.701	0.374	0	Monocytes	HLA-DRB1
RETN	0	1.68078668603665	0.288	0.008	0	Monocytes	RETN
CSTB.1	0	1.64955747412043	0.633	0.425	0	Monocytes	CSTB
CPVL	0	1.64738001628957	0.375	0.017	0	Monocytes	CPVL
TGFBI	0	1.6451813221755	0.357	0.019	0	Monocytes	TGFBI
PLAUR.1	0	1.6281500941388	0.59	0.115	0	Monocytes	PLAUR
CCL4	0	1.62002626524266	0.703	0.374	0	Monocytes	CCL4
ANXA5.1	0	1.58116252171577	0.641	0.322	0	Monocytes	ANXA5
IL1RN.1	0	1.53850721273685	0.544	0.129	0	Monocytes	IL1RN
CD74.1	0	1.52690728724414	0.822	0.628	0	Monocytes	CD74
CTSZ.1	0	1.5239591355347	0.47	0.213	0	Monocytes	CTSZ
CYBB	0	1.51414319033111	0.418	0.078	0	Monocytes	CYBB
KCTD12	0	1.51297090659021	0.348	0.016	0	Monocytes	KCTD12
YBX3	0	1.50849391652186	0.424	0.095	0	Monocytes	YBX3
GSTO1.1	0	1.49395776534852	0.604	0.297	0	Monocytes	GSTO1
VIM	0	1.48893595237519	0.893	0.709	0	Monocytes	VIM
S100A10	0	1.48296455532517	0.735	0.498	0	Monocytes	S100A10
PLIN2	0	1.47430083733946	0.425	0.203	0	Monocytes	PLIN2
HLA-DQA1.1	0	1.47344093393807	0.508	0.245	0	Monocytes	HLA-DQA1
HLA-DPB1.1	0	1.45900764339919	0.672	0.416	0	Monocytes	HLA-DPB1
CD44	0	1.45867590569135	0.74	0.563	0	Monocytes	CD44
CD93	0	1.45474917677451	0.375	0.021	0	Monocytes	CD93
GPX1.1	0	1.44164698635819	0.646	0.42	0	Monocytes	GPX1
HLA-DQB1.1	0	1.41321785119355	0.538	0.235	0	Monocytes	HLA-DQB1
SERPINB9.1	0	1.41265960306523	0.508	0.272	0	Monocytes	SERPINB9
S100A9.1	0	1.40489142837183	0.738	0.222	0	Monocytes	S100A9
FAM26F	0	1.38209273129618	0.333	0.06	0	Monocytes	FAM26F
FGL2	0	1.38166549620741	0.407	0.092	0	Monocytes	FGL2
LGALS3	0	1.37580107346203	0.594	0.318	0	Monocytes	LGALS3
DUSP6	0	1.37425623807595	0.434	0.093	0	Monocytes	DUSP6
PLA2G7	0	1.3591051849893	0.275	0.008	0	Monocytes	PLA2G7
UPP1	0	1.34192941886241	0.432	0.158	0	Monocytes	UPP1
CCL4L2.1	0	1.33431053713651	0.599	0.26	0	Monocytes	CCL4L2
ETS2	0	1.32280526872849	0.431	0.08	0	Monocytes	ETS2
KYNU	0	1.31923030493513	0.301	0.031	0	Monocytes	KYNU
ASAH1.1	0	1.28908616628363	0.475	0.152	0	Monocytes	ASAH1
MPEG1	0	1.28897063628646	0.329	0.04	0	Monocytes	MPEG1
SERPINA1	0	1.28577325990985	0.45	0.064	0	Monocytes	SERPINA1
ANXA2	0	1.28286	0.529	0.273	0	Monocytes	ANXA2
FCGR3A	0	1.2795691773092	0.252	0.036	0	Monocytes	FCGR3A
RAB31	0	1.25761667271326	0.372	0.041	0	Monocytes	RAB31
SERPINB1.1	0	1.24977555430349	0.582	0.332	0	Monocytes	SERPINB1
GLUL.1	0	1.24188305409546	0.578	0.13	0	Monocytes	GLUL
BRI3.1	0	1.23742460443303	0.598	0.306	0	Monocytes	BRI3
ANPEP	0	1.23321654153984	0.25	0.013	0	Monocytes	ANPEP
DSE	0	1.23195627508962	0.364	0.076	0	Monocytes	DSE
CREG1	0	1.22606457057244	0.319	0.051	0	Monocytes	CREG1
KLF4	0	1.2215890599262	0.274	0.024	0	Monocytes	KLF4
ATP13A3	0	1.21365165291209	0.332	0.116	0	Monocytes	ATP13A3
ATP1B3	0	1.20821585863441	0.449	0.226	0	Monocytes	ATP1B3
LILRA5	0	1.20713968351955	0.281	0.016	0	Monocytes	LILRA5
APLP2	0	1.19710437542083	0.436	0.129	0	Monocytes	APLP2
SLC11A1	0	1.18365497219448	0.299	0.031	0	Monocytes	SLC11A1
NLRP3	0	1.18264675204625	0.258	0.027	0	Monocytes	NLRP3
FCGR2A.1	0	1.17420300566168	0.527	0.093	0	Monocytes	FCGR2A
GK	0	1.1739548208825	0.399	0.11	0	Monocytes	GK
CAPG	0	1.16589609159863	0.405	0.206	0	Monocytes	CAPG
RAB32	0	1.15821477644575	0.341	0.015	0	Monocytes	RAB32
CSTA	0	1.1561537439123	0.311	0.016	0	Monocytes	CSTA
SPI1	0	1.15289063741052	0.446	0.079	0	Monocytes	SPI1
LILRB1	0	1.15232586751892	0.263	0.027	0	Monocytes	LILRB1
ATP6V1F	0	1.13496000747208	0.551	0.355	0	Monocytes	ATP6V1F
OTUD1	0	1.12834369998285	0.348	0.14	0	Monocytes	OTUD1
HLA-DMA.1	0	1.12694358182273	0.441	0.239	0	Monocytes	HLA-DMA
CFD	0	1.1254418674833	0.317	0.025	0	Monocytes	CFD
LGALS2	0	1.12327529183039	0.254	0.011	0	Monocytes	LGALS2
PPIF.1	0	1.12076856037266	0.508	0.219	0	Monocytes	PPIF
SLC43A2	0	1.1205025458021	0.327	0.038	0	Monocytes	SLC43A2
EMILIN2	0	1.11394284707472	0.32	0.033	0	Monocytes	EMILIN2
BCL2A1.1	0	1.11332262134348	0.673	0.31	0	Monocytes	BCL2A1
SLC7A7	0	1.09491199596317	0.288	0.014	0	Monocytes	SLC7A7
TNFAIP2	0	1.06300014968075	0.39	0.06	0	Monocytes	TNFAIP2
METRNL	0	1.05561110385797	0.427	0.132	0	Monocytes	METRNL
HIF1A.1	0	1.05352240028279	0.509	0.293	0	Monocytes	HIF1A
ABCA1	0	1.04780944712053	0.317	0.06	0	Monocytes	ABCA1
CDKN1A	0	1.04694120361602	0.353	0.151	0	Monocytes	CDKN1A
LILRB2	0	1.04615773115679	0.303	0.021	0	Monocytes	LILRB2
TNFRSF1B.1	0	1.04138976129424	0.551	0.362	0	Monocytes	TNFRSF1B
SAT1.1	0	1.03108387061174	0.937	0.758	0	Monocytes	SAT1
IFITM3.1	0	1.02696660200316	0.509	0.112	0	Monocytes	IFITM3
LAP3	0	1.02010383713003	0.387	0.159	0	Monocytes	LAP3
ANXA1.1	0	1.01777702170765	0.601	0.309	0	Monocytes	ANXA1
ACSL4	0	1.01691361684584	0.303	0.095	0	Monocytes	ACSL4
S100A11.1	0	1.01259346748244	0.844	0.565	0	Monocytes	S100A11
IFNGR2	0	1.00378947150181	0.367	0.089	0	Monocytes	IFNGR2
EHD1.1	0	0.990453593568053	0.428	0.241	0	Monocytes	EHD1
RNF19B	0	0.987984861856483	0.34	0.093	0	Monocytes	RNF19B
IGSF6	0	0.987349434407913	0.412	0.071	0	Monocytes	IGSF6
BLVRB	0	0.981237646686018	0.306	0.07	0	Monocytes	BLVRB
PTGS2.1	0	0.973306771420139	0.543	0.13	0	Monocytes	PTGS2
CTSH.1	0	0.972709863644547	0.432	0.216	0	Monocytes	CTSH
ADGRE2	0	0.972213533514841	0.34	0.027	0	Monocytes	ADGRE2
PFKFB3	0	0.969727402632758	0.356	0.129	0	Monocytes	PFKFB3
C1orf162	0	0.967947799830937	0.339	0.087	0	Monocytes	C1orf162
DMXL2	0	0.966698878840281	0.295	0.02	0	Monocytes	DMXL2
ZEB2	0	0.96207481015081	0.457	0.192	0	Monocytes	ZEB2
CXCL16	0	0.936722863434025	0.32	0.035	0	Monocytes	CXCL16
RNF130	0	0.931835110628906	0.347	0.042	0	Monocytes	RNF130
ICAM1.1	0	0.930284238866626	0.493	0.151	0	Monocytes	ICAM1
PIK3AP1	0	0.915152797485389	0.326	0.086	0	Monocytes	PIK3AP1
CEBPB.1	0	0.913925075484215	0.615	0.305	0	Monocytes	CEBPB
BNIP3L	0	0.90876649024221	0.399	0.201	0	Monocytes	BNIP3L
HCK	0	0.907278951244595	0.323	0.032	0	Monocytes	HCK
AP1S2	0	0.899170082734253	0.314	0.119	0	Monocytes	AP1S2
HSPA1A.1	0	0.895599822490848	0.781	0.584	0	Monocytes	HSPA1A
BACH1	0	0.889259277714195	0.349	0.132	0	Monocytes	BACH1
PTAFR	0	0.88410774160958	0.288	0.022	0	Monocytes	PTAFR
TIMP2	0	0.876664585033147	0.273	0.037	0	Monocytes	TIMP2
GRINA	0	0.87597453076262	0.302	0.057	0	Monocytes	GRINA
CD86	0	0.87453817761448	0.264	0.035	0	Monocytes	CD86
CD83.1	0	0.873679134936164	0.542	0.264	0	Monocytes	CD83
ATF3	0	0.873188432145535	0.419	0.205	0	Monocytes	ATF3
GNS	0	0.870552419573708	0.302	0.044	0	Monocytes	GNS
GNA15	0	0.869775515895546	0.259	0.067	0	Monocytes	GNA15
SGK1.1	0	0.864187672569239	0.451	0.162	0	Monocytes	SGK1
RIPK2	0	0.861818580470471	0.255	0.056	0	Monocytes	RIPK2
GADD45B.1	0	0.856096833120154	0.62	0.437	0	Monocytes	GADD45B
C3AR1	0	0.845860883748016	0.312	0.072	0	Monocytes	C3AR1
ACSL1	0	0.844089353896557	0.34	0.09	0	Monocytes	ACSL1
HLA-DMB	0	0.837736184825436	0.3	0.118	0	Monocytes	HLA-DMB
RAC1.1	0	0.823966303068105	0.615	0.457	0	Monocytes	RAC1
FAM49A	0	0.818099434781709	0.263	0.041	0	Monocytes	FAM49A
ITGAX	0	0.799212297109768	0.319	0.053	0	Monocytes	ITGAX
RASGEF1B	0	0.794172317814304	0.3	0.124	0	Monocytes	RASGEF1B
CEBPD	0	0.786091109553482	0.382	0.142	0	Monocytes	CEBPD
SDCBP.1	0	0.784813605247764	0.6	0.355	0	Monocytes	SDCBP
LAIR1	0	0.783513836566544	0.304	0.107	0	Monocytes	LAIR1
STXBP2	0	0.775581842336787	0.318	0.126	0	Monocytes	STXBP2
SNX10	0	0.771470158599522	0.341	0.118	0	Monocytes	SNX10
FOSL2	0	0.767138497331719	0.381	0.177	0	Monocytes	FOSL2
S100A12	0	0.765803689945009	0.288	0.048	0	Monocytes	S100A12
SIRPA	0	0.758338905112086	0.251	0.02	0	Monocytes	SIRPA
FNDC3B	0	0.758214958633768	0.295	0.077	0	Monocytes	FNDC3B
PLSCR1	0	0.755469931325796	0.406	0.177	0	Monocytes	PLSCR1
TPP1	0	0.752119794532545	0.358	0.14	0	Monocytes	TPP1
SERPINB6	0	0.746286548867312	0.266	0.048	0	Monocytes	SERPINB6
LITAF.1	0	0.744384313932287	0.688	0.38	0	Monocytes	LITAF
ATP6V1B2	0	0.73726927591651	0.327	0.107	0	Monocytes	ATP6V1B2
CXCL8.1	0	0.73436533931438	0.76	0.354	0	Monocytes	CXCL8
TMSB10	0	0.716440037651552	0.966	0.886	0	Monocytes	TMSB10
EGR1.1	0	0.715711354761678	0.479	0.223	0	Monocytes	EGR1
GAPDH	0	0.715363581179003	0.882	0.781	0	Monocytes	GAPDH
CECR1	0	0.702108367989742	0.266	0.07	0	Monocytes	CECR1
LYN.1	0	0.696117491101356	0.437	0.132	0	Monocytes	LYN
C5AR1	0	0.687207707699232	0.302	0.049	0	Monocytes	C5AR1
NFKBIA.1	0	0.686466663061452	0.865	0.762	0	Monocytes	NFKBIA
ARL8B	0	0.681792447035735	0.291	0.12	0	Monocytes	ARL8B
NAMPT.1	0	0.680785544012325	0.768	0.426	0	Monocytes	NAMPT
PTPN12	0	0.664998152596469	0.268	0.063	0	Monocytes	PTPN12
BID	0	0.661492640040321	0.329	0.141	0	Monocytes	BID
RBM47	0	0.633007952326195	0.279	0.039	0	Monocytes	RBM47
AQP9	0	0.631146372757688	0.302	0.069	0	Monocytes	AQP9
NCF2	0	0.619663868441653	0.331	0.058	0	Monocytes	NCF2
NCOA4	0	0.592103947855926	0.357	0.165	0	Monocytes	NCOA4
SRGN.1	0	0.58174811110534	0.939	0.839	0	Monocytes	SRGN
PPT1	0	0.574438027498444	0.299	0.119	0	Monocytes	PPT1
LGALS9	0	0.566413698729233	0.256	0.084	0	Monocytes	LGALS9
PLEK.1	0	0.560972234287046	0.582	0.235	0	Monocytes	PLEK
PICALM	0	0.558927419524038	0.345	0.155	0	Monocytes	PICALM
LACTB	0	0.553151074848208	0.262	0.09	0	Monocytes	LACTB
OAZ1.1	0	0.540189365567791	0.842	0.828	0	Monocytes	OAZ1
DUSP1.1	0	0.53459079658877	0.853	0.781	0	Monocytes	DUSP1
LST1.1	0	0.52321546964955	0.479	0.166	0	Monocytes	LST1
OAZ2	0	0.48684769045925	0.253	0.09	0	Monocytes	OAZ2
TNFSF13B	0	0.471344907446058	0.35	0.151	0	Monocytes	TNFSF13B
CCR1	0	0.450657173274198	0.254	0.058	0	Monocytes	CCR1
FPR1	0	0.414456778334177	0.324	0.07	0	Monocytes	FPR1
G0S2.1	0	0.405786681426532	0.659	0.247	0	Monocytes	G0S2
LINC01272	0	0.40460903206528	0.261	0.051	0	Monocytes	LINC01272
CLEC7A	0	0.347537541697056	0.286	0.077	0	Monocytes	CLEC7A
B2M.1	0	-0.457231	0.999	0.999	0	Monocytes	B2M
RPLP1.1	0	-0.505075	0.976	0.937	0	Monocytes	RPLP1
HLA-C.1	0	-0.506311	0.876	0.931	0	Monocytes	HLA-C
RPS4X.1	0	-0.542122	0.855	0.86	0	Monocytes	RPS4X
RPS27A.1	0	-0.564733	0.929	0.91	0	Monocytes	RPS27A
RPL41.1	0	-0.566724	0.922	0.916	0	Monocytes	RPL41
MNDA.1	0	-0.596454	0.315	0.115	0	Monocytes	MNDA
RPS12.1	0	-0.599079	0.936	0.894	0	Monocytes	RPS12
RPL23A.1	0	-0.609539	0.805	0.828	0	Monocytes	RPL23A
RPL13.1	0	-0.610158	0.961	0.912	0	Monocytes	RPL13
RPL10A.1	0	-0.61259	0.773	0.816	0	Monocytes	RPL10A
RPLP0.1	0	-0.640193	0.691	0.793	0	Monocytes	RPLP0
SIT1.1	0	-0.65621	0.034	0.254	0	Monocytes	SIT1
RPS18.1	0	-0.671774	0.916	0.892	0	Monocytes	RPS18
RPS3.1	0	-0.688392	0.875	0.873	0	Monocytes	RPS3
RPS15A.1	0	-0.693534	0.886	0.886	0	Monocytes	RPS15A
GYPC.1	0	-0.694873	0.185	0.428	0	Monocytes	GYPC
TUBA4A.1	0	-0.698975	0.101	0.336	0	Monocytes	TUBA4A
RPL3.1	0	-0.699841	0.869	0.867	0	Monocytes	RPL3
VAMP2.1	0	-0.700807	0.214	0.456	0	Monocytes	VAMP2
RPSA.1	0	-0.707129	0.728	0.814	0	Monocytes	RPSA
ODF2L.1	0	-0.709114	0.063	0.272	0	Monocytes	ODF2L
SH2D2A.1	0	-0.717789	0.056	0.276	0	Monocytes	SH2D2A
OXNAD1.1	0	-0.719692	0.053	0.262	0	Monocytes	OXNAD1
SKAP1.1	0	-0.727847	0.057	0.283	0	Monocytes	SKAP1
MZT2A.1	0	-0.737108	0.166	0.401	0	Monocytes	MZT2A
N4BP2L2.1	0	-0.739838	0.311	0.54	0	Monocytes	N4BP2L2
EIF4A2.1	0	-0.745003	0.383	0.604	0	Monocytes	EIF4A2
SEPT1.1	0	-0.747676	0.082	0.35	0	Monocytes	SEPT1
RPL13A.1	0	-0.75255	0.744	0.811	0	Monocytes	RPL13A
SEPT6.1	0	-0.754684	0.185	0.43	0	Monocytes	SEPT6
RPS19.1	0	-0.763018	0.909	0.892	0	Monocytes	RPS19
CYTIP.1	0	-0.769123	0.243	0.51	0	Monocytes	CYTIP
DDX24.1	0	-0.770083	0.279	0.517	0	Monocytes	DDX24
PIK3IP1.1	0	-0.774829	0.078	0.318	0	Monocytes	PIK3IP1
APBB1IP.1	0	-0.776813	0.196	0.419	0	Monocytes	APBB1IP
CD6.1	0	-0.782905	0.046	0.287	0	Monocytes	CD6
RSRP1.1	0	-0.79079	0.344	0.573	0	Monocytes	RSRP1
AES.1	0	-0.792774	0.261	0.525	0	Monocytes	AES
C12orf57.1	0	-0.800246	0.201	0.447	0	Monocytes	C12orf57
RPS27.1	0	-0.8142	0.912	0.894	0	Monocytes	RPS27
TRAF3IP3.1	0	-0.814466	0.113	0.364	0	Monocytes	TRAF3IP3
STK17B.1	0	-0.814543	0.347	0.58	0	Monocytes	STK17B
FYN.1	0	-0.824245	0.153	0.402	0	Monocytes	FYN
RPS29.1	0	-0.827005	0.776	0.822	0	Monocytes	RPS29
RASGRP1.1	0	-0.82827	0.034	0.278	0	Monocytes	RASGRP1
IL2RB.1	0	-0.832569	0.046	0.292	0	Monocytes	IL2RB
PBXIP1.1	0	-0.841116	0.086	0.327	0	Monocytes	PBXIP1
SLC38A1.1	0	-0.845575	0.055	0.343	0	Monocytes	SLC38A1
STK4.1	0	-0.848913	0.288	0.543	0	Monocytes	STK4
CD96.1	0	-0.853562	0.041	0.297	0	Monocytes	CD96
PNISR.1	0	-0.853592	0.267	0.521	0	Monocytes	PNISR
CORO1A.1	0	-0.860859	0.477	0.696	0	Monocytes	CORO1A
FAM46C	0	-0.86215	0.067	0.323	0	Monocytes	FAM46C
ICOS.1	0	-0.864744	0.045	0.253	0	Monocytes	ICOS
TNFRSF25.1	0	-0.866691	0.037	0.265	0	Monocytes	TNFRSF25
BCL11B.1	0	-0.878248	0.037	0.294	0	Monocytes	BCL11B
ITM2A.1	0	-0.881874	0.113	0.388	0	Monocytes	ITM2A
LBH.1	0	-0.885127	0.05	0.344	0	Monocytes	LBH
PDCD4.1	0	-0.89677	0.196	0.464	0	Monocytes	PDCD4
OCIAD2.1	0	-0.905927	0.07	0.385	0	Monocytes	OCIAD2
LIMD2.1	0	-0.906455	0.255	0.551	0	Monocytes	LIMD2
TBC1D10C.1	0	-0.913805	0.096	0.412	0	Monocytes	TBC1D10C
IKZF3.1	0	-0.917581	0.088	0.384	0	Monocytes	IKZF3
IL2RG.1	0	-0.933604	0.244	0.528	0	Monocytes	IL2RG
GZMM.1	0	-0.938284	0.047	0.311	0	Monocytes	GZMM
PPP2R5C.1	0	-0.940471	0.23	0.491	0	Monocytes	PPP2R5C
CD27	0	-0.944458	0.044	0.298	0	Monocytes	CD27
SRSF7.1	0	-0.975559	0.433	0.693	0	Monocytes	SRSF7
CLEC2D.1	0	-1.02491	0.087	0.417	0	Monocytes	CLEC2D
ACAP1.1	0	-1.03169	0.118	0.466	0	Monocytes	ACAP1
ETS1.1	0	-1.07076	0.093	0.472	0	Monocytes	ETS1
MALAT1.1	0	-1.09675	0.993	0.997	0	Monocytes	MALAT1
GIMAP7.1	0	-1.10145	0.19	0.432	0	Monocytes	GIMAP7
KIAA1551.1	0	-1.1056	0.226	0.493	0	Monocytes	KIAA1551
SYNE2.1	0	-1.10895	0.076	0.389	0	Monocytes	SYNE2
EVL.1	0	-1.11091	0.186	0.525	0	Monocytes	EVL
LCK.1	0	-1.12621	0.08	0.447	0	Monocytes	LCK
CD247.1	0	-1.12851	0.07	0.405	0	Monocytes	CD247
CST7.1	0	-1.1416	0.118	0.362	0	Monocytes	CST7
STK17A.1	0	-1.15033	0.159	0.523	0	Monocytes	STK17A
SPOCK2.1	0	-1.21542	0.07	0.425	0	Monocytes	SPOCK2
CD52.1	0	-1.23478	0.395	0.657	0	Monocytes	CD52
RORA.1	0	-1.28156	0.063	0.395	0	Monocytes	RORA
CD7.1	0	-1.30453	0.124	0.467	0	Monocytes	CD7
CD69.1	0	-1.34043	0.454	0.743	0	Monocytes	CD69
CXCR4.1	0	-1.38562	0.339	0.593	0	Monocytes	CXCR4
CD3E.1	0	-1.42467	0.103	0.52	0	Monocytes	CD3E
CD3G.1	0	-1.57734	0.099	0.516	0	Monocytes	CD3G
TRBC1.1	0	-1.65835	0.094	0.364	0	Monocytes	TRBC1
TRAC.1	0	-1.67527	0.152	0.597	0	Monocytes	TRAC
IL32.1	0	-1.71383	0.232	0.635	0	Monocytes	IL32
CD2.1	0	-1.79911	0.143	0.591	0	Monocytes	CD2
KLRB1.1	0	-1.82191	0.076	0.342	0	Monocytes	KLRB1
TRBC2.1	0	-1.89265	0.16	0.618	0	Monocytes	TRBC2
CD3D.1	0	-1.95023	0.163	0.604	0	Monocytes	CD3D
LTB.1	0	-2.22344	0.181	0.604	0	Monocytes	LTB
YPEL3	2.68883683373771e-307	-0.882498	0.173	0.397	9.05976682759585e-303	Monocytes	YPEL3
DDX5.1	4.5887846201965e-307	-0.582649	0.719	0.826	1.54614508992901e-302	Monocytes	DDX5
CASP1	8.808646787318e-305	0.738754340102804	0.387	0.194	2.96798544851893e-300	Monocytes	CASP1
GSTP1	9.05267021207718e-305	0.862859623512712	0.568	0.402	3.05020670125728e-300	Monocytes	GSTP1
QKI	1.4403880402005e-304	0.584893607825448	0.352	0.163	4.85324346265158e-300	Monocytes	QKI
SLAMF7	7.90874066643169e-303	1.00673788502383	0.264	0.106	2.66477108014749e-298	Monocytes	SLAMF7
AP2S1	8.51171272667336e-303	0.9665777954207	0.483	0.307	2.86793648612532e-298	Monocytes	AP2S1
GBP1.1	1.09138482185414e-302	1.15230411956754	0.426	0.239	3.67731201875533e-298	Monocytes	GBP1
FKBP11.1	1.69848821058165e-302	-0.826276	0.056	0.26	5.72288617673381e-298	Monocytes	FKBP11
RPS25.1	1.68869839812921e-298	-0.533759	0.823	0.844	5.68990038265654e-294	Monocytes	RPS25
RPS2.1	3.60898395899339e-298	-0.524285	0.901	0.882	1.21601105514323e-293	Monocytes	RPS2
LAT.1	9.81558161927902e-297	-0.652123	0.118	0.35	3.30726207079987e-292	Monocytes	LAT
PIM2	6.47011898281964e-295	-0.757522	0.085	0.301	2.18004189007125e-290	Monocytes	PIM2
LINC00936	1.83599012665103e-292	0.711769771444431	0.327	0.148	6.18618513273798e-288	Monocytes	LINC00936
NFKB1	2.69111669446987e-292	1.00819474742684	0.351	0.175	9.06744859034677e-288	Monocytes	NFKB1
BHLHE40	2.42588979564354e-290	0.826232505206887	0.425	0.234	8.17379307744134e-286	Monocytes	BHLHE40
KMT2A.1	3.84617969933361e-288	-0.70786	0.169	0.387	1.29593178789347e-283	Monocytes	KMT2A
ANAPC16.1	1.32101341873852e-287	-0.613725	0.29	0.502	4.45102261309757e-283	Monocytes	ANAPC16
GCC2.1	2.69820216965574e-286	-0.744447	0.183	0.399	9.09132239043804e-282	Monocytes	GCC2
ICAM3	1.66987634150968e-281	-0.652428	0.205	0.432	5.62648134508273e-277	Monocytes	ICAM3
PRDX2.1	3.94111382868024e-281	-0.687475	0.166	0.38	1.32791889343552e-276	Monocytes	PRDX2
SAMHD1	5.53037085873144e-281	0.81044093451475	0.392	0.212	1.86340315714097e-276	Monocytes	SAMHD1
SEPT7.1	3.88560182096382e-280	-0.647776	0.402	0.594	1.30921467755555e-275	Monocytes	SEPT7
ALDOA	8.65193514414637e-280	0.827734876668201	0.683	0.558	2.91518302746868e-275	Monocytes	ALDOA
ANKRD12.1	1.80666547321163e-279	-0.720815	0.363	0.567	6.08737864543928e-275	Monocytes	ANKRD12
PKM	8.70216171612118e-279	0.831348587871023	0.551	0.366	2.93210636862987e-274	Monocytes	PKM
PTPN22.1	2.386696409401e-277	-0.692087	0.084	0.284	8.04173488183573e-273	Monocytes	PTPN22
RPS15.1	4.77655899168114e-274	-0.456111	0.873	0.87	1.60941378665704e-269	Monocytes	RPS15
UBE2D1	7.93438329822736e-274	0.353539851044691	0.299	0.129	2.67341110850473e-269	Monocytes	UBE2D1
RP11-138A9.2.1	2.87411306878054e-273	-0.614217	0.074	0.278	9.68403657394916e-269	Monocytes	RP11-138A9.2
RHOF.1	6.79805291760936e-272	-0.594918	0.087	0.289	2.2905359500593e-267	Monocytes	RHOF
RPS5.1	2.03068009800413e-271	-0.571744	0.757	0.816	6.84217352221513e-267	Monocytes	RPS5
TXN.1	5.40223653187158e-271	1.07341062069187	0.64	0.478	1.82022957704881e-266	Monocytes	TXN
RHOH	9.11473473711143e-271	-0.641107	0.217	0.443	3.07111872232233e-266	Monocytes	RHOH
PTPRE	1.60087522789416e-270	0.421559538150389	0.321	0.146	5.39398899286659e-266	Monocytes	PTPRE
ARRB2	2.89520536569878e-270	0.514622497644861	0.4	0.208	9.75510495918548e-266	Monocytes	ARRB2
SLC25A37.1	2.65396416313691e-269	0.469454590926024	0.363	0.176	8.9422668512735e-265	Monocytes	SLC25A37
RAC2.1	8.44813240132333e-267	-0.573923	0.455	0.654	2.84651373130188e-262	Monocytes	RAC2
SOD1.1	1.43377019609825e-266	-0.636299	0.319	0.533	4.83094529873344e-262	Monocytes	SOD1
GLTSCR2.1	1.68873183580008e-266	-0.662453	0.331	0.531	5.69001304754477e-262	Monocytes	GLTSCR2
GZMA.1	6.05567761146849e-266	-1.43083	0.127	0.334	2.04040001440819e-261	Monocytes	GZMA
CCND2.1	2.92837991747419e-265	-0.719551	0.105	0.31	9.86688329393755e-261	Monocytes	CCND2
EFHD2.1	1.33045156377849e-261	0.637160837024472	0.552	0.376	4.48282349899526e-257	Monocytes	EFHD2
RPL18.1	1.50621125954536e-260	-0.479798	0.85	0.854	5.07502821791214e-256	Monocytes	RPL18
NSMCE3.1	4.72344510924842e-260	-0.631566	0.108	0.306	1.59151759511016e-255	Monocytes	NSMCE3
BASP1.1	1.30713714077918e-258	0.30374055889194	0.397	0.195	4.40426788214136e-254	Monocytes	BASP1
RPL27A.1	1.29860523824205e-257	-0.570179	0.767	0.814	4.37552048973275e-253	Monocytes	RPL27A
STX11	1.921975038979e-257	0.495497628564095	0.259	0.108	6.47590269633585e-253	Monocytes	STX11
ACTB	8.19874194231498e-257	0.387395904541768	0.98	0.957	2.76248411004361e-252	Monocytes	ACTB
RPL14.1	1.82352453908255e-256	-0.486811	0.817	0.845	6.14418358198473e-252	Monocytes	RPL14
ATP6AP1	9.44870239260786e-256	0.571776064910419	0.269	0.116	3.18364578416529e-251	Monocytes	ATP6AP1
ZFP36L2.1	1.60555461373401e-255	-0.792444	0.392	0.599	5.40975571551539e-251	Monocytes	ZFP36L2
TERF2IP.1	9.62296831713206e-255	-0.601005	0.251	0.453	3.24236294477447e-250	Monocytes	TERF2IP
ATP6V0B.1	1.62966429533968e-254	0.724522454779155	0.549	0.393	5.49099087671751e-250	Monocytes	ATP6V0B
HSBP1.1	9.98073159577665e-254	0.643071511730254	0.407	0.226	3.36290770388099e-249	Monocytes	HSBP1
PSIP1.1	4.10391872985153e-253	-0.588834	0.111	0.307	1.38277437683617e-248	Monocytes	PSIP1
PDXK	1.69828514399116e-252	0.66547303253558	0.296	0.136	5.72220196416381e-248	Monocytes	PDXK
NPM1.1	5.9396704077594e-252	-0.565132	0.566	0.713	2.00131254719045e-247	Monocytes	NPM1
RPL5.1	1.85860654153926e-251	-0.517748	0.767	0.818	6.26238888106239e-247	Monocytes	RPL5
KLF10	4.01838363462125e-251	0.662909961690185	0.299	0.138	1.35395418184928e-246	Monocytes	KLF10
TPM4.1	1.32025767751459e-248	0.749535871198567	0.538	0.366	4.44847621861764e-244	Monocytes	TPM4
PRNP	2.65641816864579e-248	0.795593258287105	0.329	0.164	8.95053537743513e-244	Monocytes	PRNP
ARL4C.1	4.07737445317826e-248	-0.656327	0.253	0.481	1.37383054825388e-243	Monocytes	ARL4C
TPI1	7.4974519373662e-248	0.849692707829459	0.616	0.463	2.52619145577617e-243	Monocytes	TPI1
RGS1.1	2.35207104479019e-247	-1.10612	0.375	0.572	7.92506817831607e-243	Monocytes	RGS1
RPL28.1	3.31444233239914e-247	-0.403286	0.948	0.927	1.11676819947857e-242	Monocytes	RPL28
AHR	5.23246290629857e-244	0.738430308446859	0.358	0.189	1.76302605164824e-239	Monocytes	AHR
POMP	5.93377504716335e-244	0.787386671476469	0.61	0.476	1.99932616439122e-239	Monocytes	POMP
SLFN5.1	1.08758612134065e-243	-0.694136	0.125	0.319	3.6645126772452e-239	Monocytes	SLFN5
LEPROTL1.1	2.36359449857642e-242	-0.6668	0.235	0.428	7.96389530350338e-238	Monocytes	LEPROTL1
ATP6V0D1.1	3.1791980500312e-242	0.592383370007636	0.372	0.196	1.07119899097751e-237	Monocytes	ATP6V0D1
RHOB	3.25955098387411e-242	0.662736011903274	0.276	0.123	1.09827310850654e-237	Monocytes	RHOB
PTPRC.1	7.96418956732988e-242	-0.657844	0.64	0.774	2.68345403281613e-237	Monocytes	PTPRC
HMGB1.1	1.67403803017003e-240	-0.531864	0.594	0.743	5.64050373885491e-236	Monocytes	HMGB1
PNN.1	1.30203665592505e-239	-0.656627	0.202	0.399	4.38708230847386e-235	Monocytes	PNN
CDC42SE2.1	2.16637474106485e-239	-0.561892	0.258	0.462	7.29938305254392e-235	Monocytes	CDC42SE2
HLA-DQA2.1	8.59679756898581e-239	0.920782111276426	0.351	0.188	2.89660497289408e-234	Monocytes	HLA-DQA2
RPS21.1	1.37143681321427e-238	-0.588581	0.683	0.758	4.62091919844417e-234	Monocytes	RPS21
EMB.1	3.96866327406919e-238	-0.602869	0.142	0.336	1.33720140356487e-233	Monocytes	EMB
MPHOSPH8.1	1.14137824586381e-237	-0.632898	0.228	0.422	3.84575986161354e-233	Monocytes	MPHOSPH8
NUMB	6.76490743162285e-237	0.389457623664371	0.281	0.126	2.279367910011e-232	Monocytes	NUMB
CNOT6L.1	7.62266394103132e-236	-0.584226	0.128	0.317	2.56838038829109e-231	Monocytes	CNOT6L
RPL18A.1	8.43116991014987e-236	-0.482579	0.88	0.875	2.8407983895259e-231	Monocytes	RPL18A
RPL7A.1	7.61276755273317e-235	-0.432782	0.855	0.86	2.56504589921791e-230	Monocytes	RPL7A
AAK1.1	3.4830799975401e-234	-0.663875	0.148	0.333	1.17358897437116e-229	Monocytes	AAK1
SARAF.1	3.07117678047185e-233	-0.602328	0.458	0.632	1.03480230441218e-228	Monocytes	SARAF
BTN3A2.1	3.49452393057816e-233	-0.552445	0.159	0.351	1.17744489316901e-228	Monocytes	BTN3A2
HINT1.1	3.9857537143311e-233	-0.550494	0.519	0.681	1.34295985650672e-228	Monocytes	HINT1
NAP1L4.1	2.57738128151723e-232	-0.60369	0.154	0.341	8.68422848994416e-228	Monocytes	NAP1L4
CIRBP.1	3.65962728937552e-230	-0.52219	0.443	0.63	1.23307481888219e-225	Monocytes	CIRBP
SOCS3.1	4.86202101914824e-230	0.599299153028818	0.613	0.481	1.63820936219181e-225	Monocytes	SOCS3
RPL36.1	5.70762115702062e-230	-0.490869	0.773	0.813	1.92312587264653e-225	Monocytes	RPL36
RSBN1L.1	4.30254476780272e-229	-0.590883	0.142	0.325	1.44969943406345e-224	Monocytes	RSBN1L
PTPN7.1	6.58655961344666e-229	-0.636298	0.164	0.358	2.21927539615472e-224	Monocytes	PTPN7
RPL30.1	7.45317068998166e-229	-0.434782	0.92	0.912	2.51127133228242e-224	Monocytes	RPL30
BTG2	7.79627320775009e-228	-0.770865	0.504	0.686	2.62687629461932e-223	Monocytes	BTG2
WHSC1L1.1	1.00503069164197e-227	-0.59355	0.193	0.381	3.38635041241847e-223	Monocytes	WHSC1L1
RPS6.1	2.05042448416588e-227	-0.496374	0.883	0.869	6.90870025694852e-223	Monocytes	RPS6
EPC1.1	1.33116150919883e-225	-0.595171	0.193	0.379	4.48521558909452e-221	Monocytes	EPC1
RNF19A.1	2.23923937828147e-225	-0.650303	0.141	0.324	7.5448931611816e-221	Monocytes	RNF19A
CTNNB1	2.31145332510148e-225	0.751966233669453	0.39	0.219	7.78821083359691e-221	Monocytes	CTNNB1
PPM1K	2.22872531439894e-224	-0.571971	0.094	0.271	7.50946707433578e-220	Monocytes	PPM1K
TSTD1	1.05303567928413e-223	-0.505622	0.097	0.277	3.54809841777996e-219	Monocytes	TSTD1
ARGLU1.1	3.20701607990753e-223	-0.553695	0.292	0.487	1.08057199796404e-218	Monocytes	ARGLU1
RBM39.1	2.21533352862422e-222	-0.57391	0.464	0.626	7.46434479134643e-218	Monocytes	RBM39
S1PR4.1	1.0517269621329e-221	-0.586914	0.084	0.257	3.54368882621059e-217	Monocytes	S1PR4
TSPO	3.34840270119516e-221	0.771489476205129	0.483	0.328	1.1282108061407e-216	Monocytes	TSPO
SRSF5.1	5.70974756127872e-221	-0.532743	0.474	0.643	1.92384234329725e-216	Monocytes	SRSF5
MZT2B.1	4.03451294349885e-220	-0.521507	0.341	0.525	1.3593887911825e-215	Monocytes	MZT2B
ISG20	3.64767138959899e-218	-0.507851	0.28	0.503	1.22904639801148e-213	Monocytes	ISG20
RARRES3.1	1.07307071000863e-217	-0.735772	0.324	0.5	3.61560445030307e-213	Monocytes	RARRES3
RPS10.1	2.76262273884678e-217	-0.534816	0.773	0.8	9.30838105627034e-213	Monocytes	RPS10
C9orf142.1	3.19624922110105e-217	-0.547754	0.2	0.387	1.07694421255779e-212	Monocytes	C9orf142
HLA-A.1	4.34638496765533e-217	-0.409529	0.912	0.918	1.46447095100179e-212	Monocytes	HLA-A
BUB3.1	5.2188613355342e-217	-0.509062	0.157	0.34	1.75844313839489e-212	Monocytes	BUB3
LAPTM5.1	4.40640065045019e-216	0.559544325339221	0.738	0.681	1.48469263516269e-211	Monocytes	LAPTM5
EEF1D.1	8.2728140985179e-216	-0.49014	0.679	0.785	2.78744198235462e-211	Monocytes	EEF1D
NKTR.1	1.28728792394565e-214	-0.59337	0.185	0.37	4.33738793094248e-210	Monocytes	NKTR
RPL10.1	3.10129894449474e-214	-0.427655	0.965	0.909	1.04495166635806e-209	Monocytes	RPL10
ZNRF1.1	3.98557701327597e-211	-0.664227	0.087	0.254	1.3429003188532e-206	Monocytes	ZNRF1
KLF13.1	1.35350485061053e-210	-0.560045	0.165	0.342	4.56049924364712e-206	Monocytes	KLF13
CLDND1.1	7.51934429588252e-210	-0.651938	0.137	0.309	2.53356786705466e-205	Monocytes	CLDND1
GCA.1	1.1731742949797e-209	-0.393995	0.306	0.139	3.9528934695046e-205	Monocytes	GCA
ARID5B	1.87460808429196e-209	-0.636109	0.126	0.306	6.31630447921334e-205	Monocytes	ARID5B
SYNRG.1	3.1385035194401e-209	-0.543837	0.11	0.278	1.05748737584015e-204	Monocytes	SYNRG
SNRPN.1	5.63335901260364e-209	-0.495455	0.113	0.286	1.89810398570667e-204	Monocytes	SNRPN
RPL37.1	1.21717640354571e-208	-0.473498	0.809	0.841	4.10115417410693e-204	Monocytes	RPL37
RPS8.1	2.03006797463592e-208	-0.514308	0.87	0.864	6.84011103373827e-204	Monocytes	RPS8
MT-ND1	2.57092395497359e-208	0.523722855765477	0.862	0.858	8.662471173888e-204	Monocytes	MT-ND1
TNRC6B.1	1.23331968986224e-206	-0.615312	0.194	0.376	4.15554736302183e-202	Monocytes	TNRC6B
ATOX1	3.96149966352254e-206	0.729765041470459	0.334	0.182	1.33478769662729e-201	Monocytes	ATOX1
IKZF1.1	3.15631712146695e-203	-0.555206	0.194	0.373	1.06348949090707e-198	Monocytes	IKZF1
S100A6.1	1.8255536808754e-201	0.66683316141365	0.729	0.691	6.15102057234158e-197	Monocytes	S100A6
PTTG1IP	3.19363082101374e-200	0.448954429519176	0.266	0.125	1.07606196883237e-195	Monocytes	PTTG1IP
SF1.1	6.57399282281623e-200	-0.607199	0.364	0.529	2.2150411417197e-195	Monocytes	SF1
C9orf78.1	1.49577512823629e-198	-0.526478	0.177	0.349	5.03986471707934e-194	Monocytes	C9orf78
PRELID1	2.61064596118949e-198	0.781013578836648	0.574	0.463	8.79631050163187e-194	Monocytes	PRELID1
TAF1D.1	3.02245491320483e-198	-0.53924	0.233	0.409	1.01838595845523e-193	Monocytes	TAF1D
APOBEC3G.1	1.36800618233371e-197	-0.658334	0.116	0.281	4.60936003075521e-193	Monocytes	APOBEC3G
RASAL3.1	1.66162394957883e-197	-0.513276	0.109	0.273	5.59867573571092e-193	Monocytes	RASAL3
FOSB	4.56940532575742e-197	0.880676019279856	0.539	0.397	1.5396154304607e-192	Monocytes	FOSB
SMCHD1.1	4.62425112811229e-197	-0.794462	0.26	0.439	1.55809517510615e-192	Monocytes	SMCHD1
PLEKHB2	3.1050260956141e-196	0.531658363564705	0.31	0.16	1.04620749265621e-191	Monocytes	PLEKHB2
SERF2	2.48611779628443e-195	0.449486225827696	0.814	0.793	8.37672530280077e-191	Monocytes	SERF2
RNF13	1.21563513424942e-194	0.393570745628952	0.306	0.155	4.09596102133999e-190	Monocytes	RNF13
BTG1.1	5.83104889323666e-194	-0.523771	0.795	0.849	1.96471361408716e-189	Monocytes	BTG1
RPS7.1	1.04593612751677e-193	-0.378232	0.861	0.857	3.52417718805499e-189	Monocytes	RPS7
IL16.1	2.94311669155933e-193	-0.513659	0.095	0.253	9.91653738054001e-189	Monocytes	IL16
TTC39C.1	5.06359074072236e-193	-0.540494	0.1	0.259	1.70612626417899e-188	Monocytes	TTC39C
TALDO1.1	5.53069143134177e-193	0.478568207222755	0.481	0.323	1.8635111708763e-188	Monocytes	TALDO1
ARHGEF1.1	1.05525141221154e-192	-0.514603	0.154	0.323	3.55556410830555e-188	Monocytes	ARHGEF1
IFITM2.1	6.15365815894325e-192	-1.8037	0.463	0.628	2.07341358007434e-187	Monocytes	IFITM2
EHBP1L1	6.25630236888925e-192	0.458825601501608	0.292	0.145	2.10799852017354e-187	Monocytes	EHBP1L1
RPL11.1	1.15388889521508e-191	-0.404473	0.904	0.881	3.88791324353768e-187	Monocytes	RPL11
RGS2.1	2.53629909950696e-191	0.492103312136062	0.535	0.377	8.54580618587874e-187	Monocytes	RGS2
CASP8.1	2.78579252205941e-191	-0.561827	0.111	0.272	9.38644932382698e-187	Monocytes	CASP8
GPCPD1	6.64488279434779e-191	0.597485239686133	0.303	0.161	2.23892680872755e-186	Monocytes	GPCPD1
KIF2A.1	2.33712371902176e-190	-0.455712	0.093	0.25	7.87470465887193e-186	Monocytes	KIF2A
ZNF292.1	1.28901608825407e-189	-0.541254	0.161	0.331	4.34321080776325e-185	Monocytes	ZNF292
HLA-E	1.2663762170513e-187	-0.439538	0.761	0.845	4.26692802573266e-183	Monocytes	HLA-E
YPEL5.1	1.04975338711874e-186	-0.664544	0.287	0.452	3.53703906255789e-182	Monocytes	YPEL5
KRR1.1	3.99860712304772e-186	-0.470714	0.106	0.264	1.3472906840397e-181	Monocytes	KRR1
TLK1.1	2.32783428607752e-184	-0.512662	0.111	0.268	7.8434048435096e-180	Monocytes	TLK1
ARPC3.1	6.90939876302456e-184	0.460570982024825	0.772	0.733	2.32805281921349e-179	Monocytes	ARPC3
SPTAN1.1	8.89712966822245e-184	-0.504468	0.107	0.263	2.99779887041087e-179	Monocytes	SPTAN1
RPL19.1	1.80663705361151e-183	-0.393618	0.903	0.875	6.08728288843863e-179	Monocytes	RPL19
AKNA.1	4.3834362358238e-182	-0.506278	0.134	0.295	1.47695500529847e-177	Monocytes	AKNA
GPX4	6.28771062121039e-182	0.752217124113745	0.573	0.464	2.11858121671063e-177	Monocytes	GPX4
TPT1.1	3.15975404215318e-181	0.254437281568741	0.996	0.98	1.06464752696309e-176	Monocytes	TPT1
HLA-F.1	8.18943948103449e-180	-0.499908	0.3	0.463	2.75934973873976e-175	Monocytes	HLA-F
ABHD17A.1	1.78493829711643e-179	-0.510366	0.2	0.361	6.0141710983041e-175	Monocytes	ABHD17A
CYBA.1	4.74520443678429e-179	0.555931619702543	0.845	0.844	1.5988491829301e-174	Monocytes	CYBA
MBP.1	6.21763758910493e-179	-0.635334	0.196	0.355	2.09497080927302e-174	Monocytes	MBP
RPL32.1	1.39259192739238e-177	-0.411804	0.916	0.89	4.69219924015588e-173	Monocytes	RPL32
JUND.1	2.17826445616829e-177	-0.54847	0.775	0.833	7.33944425861344e-173	Monocytes	JUND
TMEM243	2.3777511329322e-176	-0.46299	0.116	0.27	8.01159466730175e-172	Monocytes	TMEM243
LSP1	1.13267607709456e-175	-0.4763	0.293	0.477	3.81643877416241e-171	Monocytes	LSP1
VASP.1	1.44065903284327e-175	0.574340966494968	0.472	0.323	4.85415654526211e-171	Monocytes	VASP
LAPTM4A.1	3.20156899998807e-175	0.703396011741257	0.384	0.24	1.07873665885598e-170	Monocytes	LAPTM4A
LPIN2.1	1.04693349534241e-174	-0.565499	0.108	0.257	3.52753771920672e-170	Monocytes	LPIN2
ATM.1	1.755149020203e-174	-0.535982	0.156	0.316	5.91379910867199e-170	Monocytes	ATM
ARPC5L.1	3.51789762618952e-174	-0.446572	0.193	0.354	1.1853204261683e-169	Monocytes	ARPC5L
TNFRSF1A	3.54392385481789e-174	0.267000762435819	0.257	0.124	1.19408970364234e-169	Monocytes	TNFRSF1A
PSMB9	4.8671753640091e-174	-0.488686	0.41	0.573	1.63994606714923e-169	Monocytes	PSMB9
ATG3	9.48981431717561e-174	0.449030687330101	0.325	0.18	3.19749803602915e-169	Monocytes	ATG3
PRDX1.1	9.50828650541782e-174	1.03672408199884	0.537	0.436	3.20372205513548e-169	Monocytes	PRDX1
RPL35.1	5.92642675846415e-173	-0.404443	0.763	0.808	1.99685023199691e-168	Monocytes	RPL35
PARP1	2.59121779454225e-172	-0.453045	0.142	0.301	8.73084923693067e-168	Monocytes	PARP1
ANP32E.1	6.72785870686279e-172	-0.467005	0.15	0.308	2.26688471269035e-167	Monocytes	ANP32E
LDHB.1	7.89148326710883e-172	-0.456671	0.339	0.513	2.65895637201965e-167	Monocytes	LDHB
MGAT1	4.84660080565261e-171	0.635276458063579	0.341	0.198	1.63301367545659e-166	Monocytes	MGAT1
DDX6.1	5.22040096530746e-171	-0.530181	0.222	0.378	1.7589619012507e-166	Monocytes	DDX6
RPS23.1	9.45277951931288e-171	-0.429093	0.892	0.869	3.18501953123728e-166	Monocytes	RPS23
ENO1	5.22235917644546e-170	0.656011031217297	0.634	0.518	1.75962170091153e-165	Monocytes	ENO1
MBNL1.1	5.74191939399781e-170	-0.540668	0.407	0.556	1.93468232061362e-165	Monocytes	MBNL1
WTAP	7.19687061237039e-170	0.903439334945251	0.453	0.319	2.42491358413208e-165	Monocytes	WTAP
RBL2.1	1.86432037258004e-169	-0.533325	0.109	0.258	6.28164106337118e-165	Monocytes	RBL2
CANX	6.19966333953718e-169	0.632964268112344	0.416	0.271	2.08891456562366e-164	Monocytes	CANX
ITGB2	1.95255410436844e-168	0.620627745566749	0.478	0.346	6.57893579925901e-164	Monocytes	ITGB2
MT-CO1	2.92581403448202e-168	0.332418221069695	0.962	0.908	9.85823780778372e-164	Monocytes	MT-CO1
GABARAP	5.87828674401193e-168	0.334944668393855	0.314	0.169	1.98062993552738e-163	Monocytes	GABARAP
NCL.1	9.54290495358594e-168	-0.511401	0.406	0.56	3.21538639506125e-163	Monocytes	NCL
FLOT1	4.481467698997e-167	0.34089545942204	0.319	0.173	1.50998572650005e-162	Monocytes	FLOT1
RPS14.1	5.29737507552197e-167	-0.415186	0.893	0.873	1.78489755794637e-162	Monocytes	RPS14
RSRC2.1	5.37031748399292e-164	-0.475129	0.302	0.457	1.80947477305657e-159	Monocytes	RSRC2
HMGN1.1	1.38092219584676e-163	-0.426603	0.363	0.535	4.65287924668607e-159	Monocytes	HMGN1
ATPIF1.1	1.80927202181977e-163	-0.472198	0.297	0.459	6.09616115031955e-159	Monocytes	ATPIF1
LUC7L3.1	2.76881246061517e-162	-0.488556	0.22	0.375	9.32923670479674e-158	Monocytes	LUC7L3
PRPF38B.1	9.78788676543658e-162	-0.506434	0.273	0.427	3.2979305667462e-157	Monocytes	PRPF38B
EZR	1.17301251343407e-161	-0.453923	0.264	0.429	3.95234836276477e-157	Monocytes	EZR
ISCU	2.30018539461773e-161	-0.45531	0.24	0.396	7.75024466862499e-157	Monocytes	ISCU
CLEC2B.1	3.6306643622337e-161	-0.782237	0.365	0.509	1.22331605021102e-156	Monocytes	CLEC2B
CCDC107.1	4.44733901692695e-161	-0.447004	0.141	0.29	1.49848640836337e-156	Monocytes	CCDC107
SLC9A3R1.1	8.46877118253494e-161	-0.498023	0.127	0.273	2.85346776224332e-156	Monocytes	SLC9A3R1
ITGAL.1	3.26664789569079e-160	-0.497685	0.109	0.253	1.10066434197406e-155	Monocytes	ITGAL
MXD4.1	5.87027808232099e-160	-0.513324	0.169	0.319	1.97793149705724e-155	Monocytes	MXD4
CD37.1	8.35148095178831e-160	-0.631908	0.45	0.6	2.81394799189555e-155	Monocytes	CD37
TSC22D3.1	9.10954703875123e-160	-0.683657	0.373	0.522	3.06937077923684e-155	Monocytes	TSC22D3
POLR2J3.1	3.48188529366736e-158	-0.481173	0.155	0.308	1.17318643084828e-153	Monocytes	POLR2J3
TKT.1	9.51520102539501e-158	0.629138830871255	0.383	0.247	3.20605183349659e-153	Monocytes	TKT
RTN4	1.44928749220836e-157	0.535200084587391	0.465	0.321	4.88322927624685e-153	Monocytes	RTN4
RPLP2.1	2.12154589415833e-157	-0.407822	0.806	0.823	7.14833673577708e-153	Monocytes	RPLP2
SLC2A3	1.55003206393695e-154	0.908474404333409	0.567	0.465	5.22267803622915e-150	Monocytes	SLC2A3
CCL5.1	1.79233218996499e-154	-1.70468	0.273	0.408	6.03908408086804e-150	Monocytes	CCL5
MYCBP2.1	4.90430967141954e-154	-0.496218	0.224	0.375	1.6524581006881e-149	Monocytes	MYCBP2
CSK.1	5.76921270302286e-154	-0.467784	0.229	0.379	1.94387852815652e-149	Monocytes	CSK
TPR	1.00510119034881e-153	-0.538678	0.239	0.386	3.38658795076128e-149	Monocytes	TPR
ORMDL1.1	2.32720050577549e-152	-0.453105	0.21	0.357	7.84126938415994e-148	Monocytes	ORMDL1
NFE2L2.1	4.91035616576034e-152	0.443449416517383	0.422	0.277	1.65449540649129e-147	Monocytes	NFE2L2
HIST1H4C	7.22501519507198e-152	-0.557593	0.148	0.292	2.43439661982755e-147	Monocytes	HIST1H4C
TNFAIP3.1	1.19135396574614e-151	0.493488622430549	0.741	0.651	4.01414805218504e-147	Monocytes	TNFAIP3
MED10.1	2.51428818137351e-151	-0.367449	0.15	0.295	8.4716425983199e-147	Monocytes	MED10
CELF2.1	2.6979574402389e-151	-0.586438	0.264	0.409	9.09049779914094e-147	Monocytes	CELF2
H2AFY	2.65612398911364e-150	0.560178779487544	0.408	0.268	8.94954416891951e-146	Monocytes	H2AFY
SAMSN1.1	4.1789333440865e-150	0.684735332251689	0.486	0.354	1.4080498009565e-145	Monocytes	SAMSN1
SON.1	2.93145229193302e-149	-0.446686	0.436	0.574	9.87723535243911e-145	Monocytes	SON
RPL31.1	5.67287103657096e-149	-0.508965	0.521	0.641	1.91141716706222e-144	Monocytes	RPL31
PEBP1.1	3.76849941569933e-147	-0.357171	0.271	0.442	1.26975819312573e-142	Monocytes	PEBP1
RPL35A.1	3.61938020562132e-146	-0.367626	0.813	0.83	1.21951396648205e-141	Monocytes	RPL35A
C1orf122	4.50822340986509e-145	0.795618567213121	0.279	0.16	1.51900079571994e-140	Monocytes	C1orf122
ARL5B	1.57534362580545e-144	0.424313693026873	0.304	0.174	5.30796281278887e-140	Monocytes	ARL5B
YBX1	3.06443417834758e-144	0.532338006189288	0.671	0.626	1.03253045205243e-139	Monocytes	YBX1
SS18L2.1	3.70831824215174e-144	-0.382762	0.159	0.3	1.24948074851061e-139	Monocytes	SS18L2
CCDC85B.1	7.4404788384258e-144	-0.409501	0.236	0.391	2.50699493981919e-139	Monocytes	CCDC85B
SNHG7	9.3930704599875e-144	-0.408709	0.118	0.255	3.16490116078819e-139	Monocytes	SNHG7
CARD16.1	8.65453981528517e-143	0.465316436613956	0.479	0.333	2.91606064536218e-138	Monocytes	CARD16
LNPEP.1	1.22102479302772e-142	-0.498367	0.149	0.285	4.1141209376276e-138	Monocytes	LNPEP
FUS.1	3.2592891385383e-142	-0.47451	0.422	0.56	1.09818488233909e-137	Monocytes	FUS
TAF7	3.37180698986684e-142	-0.471073	0.237	0.381	1.13609664716573e-137	Monocytes	TAF7
SMC3.1	1.59282139252105e-141	-0.3795	0.136	0.276	5.36685239996042e-137	Monocytes	SMC3
PPP1R2.1	4.40436891027028e-141	-0.455312	0.289	0.432	1.48400806062647e-136	Monocytes	PPP1R2
SH3BGRL3.1	1.27220174411116e-140	0.361289860399077	0.876	0.826	4.28655655660815e-136	Monocytes	SH3BGRL3
P4HB	1.4207147158813e-140	0.642657912003824	0.42	0.289	4.78695616369047e-136	Monocytes	P4HB
EMP3	5.71161383893194e-140	0.592713463461578	0.592	0.475	1.92447116688973e-135	Monocytes	EMP3
URI1.1	8.18634341798435e-140	-0.394094	0.122	0.256	2.75830655125565e-135	Monocytes	URI1
SNHG8.1	1.37765395671889e-139	-0.429537	0.298	0.448	4.64186724176863e-135	Monocytes	SNHG8
IVNS1ABP.1	5.04826923645845e-139	0.401487146062624	0.437	0.305	1.70096383653231e-134	Monocytes	IVNS1ABP
SPCS1	1.97746648042545e-138	-0.394114	0.362	0.511	6.66287555914553e-134	Monocytes	SPCS1
RPL34.1	8.65604752798529e-138	-0.366987	0.87	0.871	2.91656865407936e-133	Monocytes	RPL34
CCDC12.1	1.93520986041869e-137	-0.396842	0.125	0.256	6.52049610369472e-133	Monocytes	CCDC12
RAB1A	3.68534803435852e-137	0.413851890115734	0.303	0.174	1.24174116669676e-132	Monocytes	RAB1A
WIPF1.1	9.98551276091046e-137	-0.530343	0.32	0.46	3.36451866966117e-132	Monocytes	WIPF1
RPL17.1	1.26107369811009e-135	-0.478934	0.457	0.581	4.24906171841213e-131	Monocytes	RPL17
ARHGDIB.1	3.63587051252873e-135	-0.399247	0.59	0.713	1.22507021049143e-130	Monocytes	ARHGDIB
G3BP2.1	5.6248726670603e-135	-0.468628	0.271	0.407	1.8952445964393e-130	Monocytes	G3BP2
SQRDL	5.96712501088365e-135	0.468207470440156	0.265	0.145	2.01056310116714e-130	Monocytes	SQRDL
GNB2L1.1	7.62454024630575e-135	-0.35679	0.772	0.809	2.56901259059026e-130	Monocytes	GNB2L1
DHX36.1	1.39831041748633e-134	-0.429209	0.189	0.326	4.71146712067845e-130	Monocytes	DHX36
GLIPR2	3.08376142685865e-134	0.460401508946331	0.289	0.165	1.03904257516576e-129	Monocytes	GLIPR2
ATF7IP.1	2.99709476879318e-133	-0.426408	0.128	0.26	1.00984111139718e-128	Monocytes	ATF7IP
GPBP1.1	3.06049299153859e-133	-0.43563	0.311	0.45	1.03120250856901e-128	Monocytes	GPBP1
SUN2.1	9.76947346052794e-133	-0.390217	0.153	0.288	3.29172638779028e-128	Monocytes	SUN2
FLNA	1.26934106959613e-132	0.728602728107107	0.41	0.291	4.27691779989719e-128	Monocytes	FLNA
SEC11C	2.66249765258437e-132	-0.484787	0.219	0.357	8.97101959061777e-128	Monocytes	SEC11C
PRDM2	2.67828876219427e-132	-0.472168	0.141	0.27	9.02422615533737e-128	Monocytes	PRDM2
BPTF.1	8.79743756169514e-132	-0.47626	0.226	0.362	2.96420861203756e-127	Monocytes	BPTF
SNRPD2.1	1.43177639162473e-131	-0.414452	0.365	0.496	4.82422737394037e-127	Monocytes	SNRPD2
NUCKS1.1	2.94367250505379e-130	-0.396733	0.278	0.421	9.91841013852825e-126	Monocytes	NUCKS1
CHD2.1	4.10425370954459e-130	-0.476529	0.201	0.336	1.38288724489395e-125	Monocytes	CHD2
EEF1B2.1	5.06514341610957e-130	-0.452926	0.705	0.77	1.70664942262396e-125	Monocytes	EEF1B2
RPS26.1	8.89325553461556e-130	-0.455939	0.719	0.781	2.99649351983337e-125	Monocytes	RPS26
DNPH1	7.23867339272631e-129	-0.466883	0.173	0.31	2.4389986129452e-124	Monocytes	DNPH1
ZRANB2.1	4.70258464878934e-128	-0.441822	0.141	0.267	1.58448887156308e-123	Monocytes	ZRANB2
RPL29.1	6.49331244459193e-128	-0.357645	0.831	0.846	2.18785669508081e-123	Monocytes	RPL29
TMA7.1	7.16255694552445e-128	-0.394201	0.551	0.667	2.41335193722501e-123	Monocytes	TMA7
DDX17.1	4.06719759148175e-127	-0.44304	0.437	0.566	1.37040155647386e-122	Monocytes	DDX17
PIK3R1.1	8.1031075708133e-127	-0.556248	0.174	0.304	2.73026106490983e-122	Monocytes	PIK3R1
MYO1G	8.74804302392721e-127	0.612181827818375	0.303	0.185	2.94756561648203e-122	Monocytes	MYO1G
FNBP1.1	5.25181464766398e-126	-0.420355	0.313	0.447	1.7695464273839e-121	Monocytes	FNBP1
SAMD9	1.41938390860416e-125	-0.551709	0.148	0.276	4.78247214165086e-121	Monocytes	SAMD9
CD55.1	7.95310759522227e-125	0.465976030590103	0.358	0.232	2.67972007313419e-120	Monocytes	CD55
PPHLN1.1	4.23892889077581e-124	-0.370417	0.145	0.272	1.428264700458e-119	Monocytes	PPHLN1
TCEA1	4.43011280660521e-124	-0.398176	0.225	0.357	1.49268220905756e-119	Monocytes	TCEA1
AIP.1	7.21056586814374e-124	-0.35695	0.167	0.296	2.42952806361235e-119	Monocytes	AIP
RUNX1	8.24451690545246e-123	0.504945451576424	0.272	0.156	2.77790752612315e-118	Monocytes	RUNX1
MYL6	1.88204395498791e-122	0.338302869615998	0.861	0.84	6.34135890193626e-118	Monocytes	MYL6
RPL6.1	5.94403321681711e-122	-0.316096	0.848	0.849	2.00278255207436e-117	Monocytes	RPL6
MAP3K8	6.5598536573237e-122	0.454728789154978	0.291	0.171	2.21027709129865e-117	Monocytes	MAP3K8
TMC6.1	2.2344454317319e-121	-0.38029	0.135	0.259	7.52874043767748e-117	Monocytes	TMC6
PPP1R10	5.17878159973358e-121	-0.535586	0.233	0.364	1.74493867221423e-116	Monocytes	PPP1R10
TNIP1	1.8759228530478e-120	0.756641547230974	0.33	0.219	6.32073446105927e-116	Monocytes	TNIP1
GDI2.1	1.45992185911721e-119	0.54915273598851	0.441	0.318	4.91906071210954e-115	Monocytes	GDI2
GRB2.1	2.05479617851233e-119	0.569387688095354	0.482	0.37	6.92343024387945e-115	Monocytes	GRB2
MGEA5	5.02897024213473e-119	-0.411729	0.171	0.3	1.69446123338488e-114	Monocytes	MGEA5
GNG5.1	1.06751937712242e-118	0.488787245215312	0.565	0.471	3.59689978927629e-114	Monocytes	GNG5
TOMM7.1	2.8783155805363e-118	-0.423447	0.519	0.628	9.69819651705901e-114	Monocytes	TOMM7
MAP2K3	7.747074508721e-118	0.427480382900512	0.29	0.174	2.61029928496845e-113	Monocytes	MAP2K3
HP1BP3.1	2.15349276307193e-117	-0.41921	0.238	0.364	7.25597851589457e-113	Monocytes	HP1BP3
LIMS1.1	2.93143681762134e-117	0.537747753838986	0.469	0.339	9.87718321329334e-113	Monocytes	LIMS1
TXNIP	6.88868554445575e-117	-0.594548	0.454	0.597	2.32107370734892e-112	Monocytes	TXNIP
C9orf16.1	1.15694659745989e-116	-0.450423	0.325	0.452	3.89821586548137e-112	Monocytes	C9orf16
TCIRG1	1.89780204081966e-116	0.410583263654983	0.293	0.174	6.39445419633775e-112	Monocytes	TCIRG1
SMS	2.79862430220584e-116	0.492892946506021	0.26	0.149	9.42968472385235e-112	Monocytes	SMS
PGK1	2.95546606817836e-116	0.629051029628679	0.572	0.468	9.95814737012016e-112	Monocytes	PGK1
SOCS1.1	3.43987870081436e-116	-0.376154	0.195	0.338	1.15903272945239e-111	Monocytes	SOCS1
ATRX.1	5.80914944075544e-116	-0.478096	0.264	0.389	1.95733481256814e-111	Monocytes	ATRX
SRRM2.1	1.090925926158e-115	-0.387665	0.421	0.545	3.67576581559677e-111	Monocytes	SRRM2
FKBP1A.1	1.231343650243e-115	0.473015548737433	0.495	0.376	4.14888929512876e-111	Monocytes	FKBP1A
PRPF4B.1	1.80350208006795e-115	-0.403047	0.194	0.321	6.07671990858096e-111	Monocytes	PRPF4B
SNU13	5.47685812034074e-115	-0.334002	0.299	0.427	1.84537257506761e-110	Monocytes	SNU13
RPS3A.1	1.13029307283775e-114	-0.321827	0.921	0.889	3.80840947961951e-110	Monocytes	RPS3A
ARPC5	1.70908916907264e-114	0.482228429626324	0.592	0.511	5.75860504627334e-110	Monocytes	ARPC5
SBDS.1	1.50804497464023e-113	-0.379367	0.195	0.319	5.08120673755279e-109	Monocytes	SBDS
RPS4Y1.1	3.13800167714137e-113	-0.366697	0.51	0.626	1.05731828509601e-108	Monocytes	RPS4Y1
CDKN1B.1	4.70640467616968e-113	-0.387985	0.188	0.318	1.58577599158861e-108	Monocytes	CDKN1B
PYCARD.1	5.22508312926165e-113	0.450190128072022	0.379	0.263	1.76053950957342e-108	Monocytes	PYCARD
DDX46.1	6.17837325463864e-113	-0.377486	0.237	0.364	2.08174108441794e-108	Monocytes	DDX46
RAB7A	6.81398961134718e-113	0.443364522989426	0.375	0.248	2.29590565964732e-108	Monocytes	RAB7A
RAB27A.1	1.07403120366211e-112	-0.423425	0.146	0.267	3.61884073761911e-108	Monocytes	RAB27A
GSTK1.1	2.05184689096115e-112	-0.354688	0.314	0.443	6.91349291440449e-108	Monocytes	GSTK1
JUN.1	2.81565034012786e-112	-0.602844	0.768	0.809	9.48705225602682e-108	Monocytes	JUN
CKLF.1	5.37749506709776e-112	-0.586595	0.347	0.469	1.81189318790792e-107	Monocytes	CKLF
TBL1XR1.1	6.83933004578029e-112	-0.381984	0.147	0.266	2.30444386562521e-107	Monocytes	TBL1XR1
ANKRD11.1	8.51515520092625e-112	-0.439484	0.214	0.335	2.86909639340009e-107	Monocytes	ANKRD11
GADD45A	5.2789046482607e-111	-0.581696	0.131	0.252	1.77867413218496e-106	Monocytes	GADD45A
GMFG	2.29412307738653e-110	-0.479526	0.522	0.63	7.72981829694617e-106	Monocytes	GMFG
HNRNPA1.1	3.59950470867125e-110	-0.332865	0.615	0.704	1.21281711653969e-105	Monocytes	HNRNPA1
MPC2.1	4.30502694560947e-110	-0.333896	0.172	0.295	1.45053577905365e-105	Monocytes	MPC2
FAM65B.1	5.39689524830559e-110	-0.671357	0.149	0.27	1.81842988496409e-105	Monocytes	FAM65B
SRRM1.1	5.86945789016304e-110	-0.390404	0.35	0.473	1.97765514151153e-105	Monocytes	SRRM1
ARID4B.1	7.42181699644911e-110	-0.431849	0.309	0.43	2.50070701878356e-105	Monocytes	ARID4B
ZYX	1.24202287143685e-109	0.291117998213438	0.292	0.174	4.18487186301934e-105	Monocytes	ZYX
RBMS1	6.93493832778769e-109	0.392714688327494	0.305	0.187	2.33665812016478e-104	Monocytes	RBMS1
CD99.1	7.1434124109603e-109	-0.358704	0.35	0.474	2.40690137774896e-104	Monocytes	CD99
ARFGAP3	2.04704654726913e-108	0.536774769010755	0.257	0.153	6.8973186363686e-104	Monocytes	ARFGAP3
IK.1	2.58450390341747e-108	-0.398154	0.217	0.337	8.70822745217481e-104	Monocytes	IK
SRSF11.1	4.06504845004816e-108	-0.372095	0.323	0.445	1.36967742475923e-103	Monocytes	SRSF11
GTF3A.1	7.80448817562976e-108	-0.333819	0.275	0.403	2.62964424589669e-103	Monocytes	GTF3A
POLR3GL.1	1.0579090762727e-107	-0.374313	0.137	0.251	3.56451884159324e-103	Monocytes	POLR3GL
ARL6IP5.1	3.42748870923029e-107	-0.376692	0.463	0.585	1.15485804568806e-102	Monocytes	ARL6IP5
APRT.1	3.49656047356901e-107	-0.340635	0.398	0.526	1.17813108596434e-102	Monocytes	APRT
RAB10	5.77144563911864e-107	0.426554368621492	0.315	0.201	1.94463089364463e-102	Monocytes	RAB10
RPL24.1	1.6535702478847e-106	-0.268423	0.826	0.833	5.57153959322271e-102	Monocytes	RPL24
IDS.1	2.30724629885037e-106	-0.440848	0.285	0.408	7.77403567934643e-102	Monocytes	IDS
ANP32B.1	1.02592324282334e-105	-0.350927	0.351	0.476	3.45674577436895e-101	Monocytes	ANP32B
TAGAP.1	1.33698609609447e-105	-0.656688	0.251	0.379	4.50484095218072e-101	Monocytes	TAGAP
KRT10.1	1.65680938818594e-105	-0.298068	0.326	0.451	5.5824535525537e-101	Monocytes	KRT10
RPL21.1	5.41234142680188e-105	-0.326798	0.878	0.869	1.82363432034663e-100	Monocytes	RPL21
FNBP4.1	9.82968851830032e-105	-0.332375	0.147	0.263	3.31201524935611e-100	Monocytes	FNBP4
ACP5	7.0911304884668e-104	1.00932851083974	0.252	0.161	2.389285506784e-99	Monocytes	ACP5
RPL15.1	7.98940708753504e-104	-0.268534	0.87	0.854	2.69195082407406e-99	Monocytes	RPL15
PPM1G	3.93750885636894e-103	-0.338905	0.201	0.316	1.32670423406495e-98	Monocytes	PPM1G
ZBTB38.1	4.13080350457175e-103	-0.370769	0.137	0.25	1.39183293283041e-98	Monocytes	ZBTB38
BIRC3	4.54922973575682e-103	-0.421789	0.375	0.514	1.5328174671659e-98	Monocytes	BIRC3
GIMAP1.1	5.70005400857884e-103	-0.430491	0.165	0.278	1.92057619765056e-98	Monocytes	GIMAP1
SRSF10.1	1.51758119175765e-102	-0.342462	0.252	0.373	5.11333806750824e-98	Monocytes	SRSF10
ANKRD44	2.78134009126186e-102	-0.407424	0.152	0.266	9.3714473034977e-98	Monocytes	ANKRD44
U2SURP.1	5.34260174942665e-102	-0.341131	0.203	0.322	1.80013623345182e-97	Monocytes	U2SURP
C10orf54	7.07843693529047e-102	0.334409622019624	0.278	0.17	2.38500854097677e-97	Monocytes	C10orf54
AKAP9.1	7.76972042392505e-102	-0.420062	0.233	0.353	2.61792959963731e-97	Monocytes	AKAP9
CRIP1.1	1.62291439092208e-101	-0.364739	0.149	0.265	5.46824774877286e-97	Monocytes	CRIP1
SET.1	5.91708116048551e-101	-0.31306	0.458	0.575	1.99370132621399e-96	Monocytes	SET
DOCK8	1.74188931927294e-100	-0.427228	0.24	0.357	5.86912187235823e-96	Monocytes	DOCK8
CCDC59.1	7.72336193746402e-100	-0.379073	0.197	0.312	2.60230957120913e-95	Monocytes	CCDC59
AZIN1	1.16463645858559e-99	0.367140305196499	0.26	0.155	3.92412608355828e-95	Monocytes	AZIN1
UBE2D2	1.44843907242382e-99	-0.319046	0.357	0.473	4.88037061062482e-95	Monocytes	UBE2D2
SLTM.1	2.3011053313487e-99	-0.351972	0.225	0.34	7.75334430344631e-95	Monocytes	SLTM
M6PR	2.48016524232571e-99	0.49210615211137	0.362	0.249	8.35666876749224e-95	Monocytes	M6PR
ECH1.1	2.62876031001376e-99	-0.328234	0.183	0.297	8.85734498856036e-95	Monocytes	ECH1
LCP1.1	3.8185283833048e-99	0.394320967638365	0.669	0.612	1.28661495347072e-94	Monocytes	LCP1
NCOR1.1	5.8309068299017e-99	-0.380445	0.228	0.343	1.96466574726708e-94	Monocytes	NCOR1
CACYBP.1	7.87054276151903e-99	-0.298972	0.244	0.368	2.65190067806622e-94	Monocytes	CACYBP
SSBP4.1	7.97182217349576e-99	-0.329481	0.154	0.266	2.68602576313766e-94	Monocytes	SSBP4
JAK1	1.1930001017115e-98	-0.334955	0.409	0.528	4.01969454270674e-94	Monocytes	JAK1
LMAN1	2.8983954853995e-98	-0.323558	0.158	0.273	9.76585374850508e-94	Monocytes	LMAN1
IFNAR1	7.36284921016407e-98	0.25242808989281	0.264	0.157	2.48083841287268e-93	Monocytes	IFNAR1
RPL4.1	8.51196410145278e-98	-0.331917	0.597	0.693	2.8680211843435e-93	Monocytes	RPL4
PFDN5	1.1264082906516e-97	0.336103152557499	0.774	0.762	3.79532009452149e-93	Monocytes	PFDN5
CCNDBP1	1.3652176236701e-97	-0.363346	0.166	0.277	4.59996426119403e-93	Monocytes	CCNDBP1
RAB5C	2.77982296704391e-97	0.398967019238293	0.349	0.234	9.36633550515775e-93	Monocytes	RAB5C
B4GALT1	6.6131602735871e-97	0.496734699018292	0.285	0.179	2.22823822258244e-92	Monocytes	B4GALT1
CLTC	7.78304049406447e-97	0.39946017555978	0.29	0.182	2.62241766407008e-92	Monocytes	CLTC
HSPA5.1	8.39330687408764e-97	0.641398250444239	0.525	0.438	2.82804081815509e-92	Monocytes	HSPA5
CUTA	2.27265893588166e-96	-0.33595	0.287	0.409	7.65749701855966e-92	Monocytes	CUTA
RGS10	2.4371350238089e-96	0.544135946641648	0.475	0.372	8.21168274922172e-92	Monocytes	RGS10
GLS.1	2.85464451595111e-96	-0.314105	0.228	0.348	9.61843923204568e-92	Monocytes	GLS
TECR.1	4.65129084086399e-96	-0.338553	0.152	0.264	1.56720593592071e-91	Monocytes	TECR
BRD2.1	6.70030501195526e-96	-0.381661	0.287	0.403	2.2576007707282e-91	Monocytes	BRD2
PCM1.1	7.97883188012608e-96	-0.372565	0.176	0.286	2.68838761368968e-91	Monocytes	PCM1
CNDP2	8.6337474317279e-96	0.434206584335509	0.252	0.152	2.9090548596464e-91	Monocytes	CNDP2
HMHA1.1	1.86313725849852e-95	-0.340059	0.174	0.287	6.27765467878491e-91	Monocytes	HMHA1
RPL36A.1	4.00814942823082e-95	-0.397004	0.513	0.612	1.35050586834809e-90	Monocytes	RPL36A
RTF1.1	5.74563733898193e-95	-0.380642	0.179	0.287	1.93593504499657e-90	Monocytes	RTF1
CALR	9.69429179530236e-95	0.611377989295503	0.563	0.486	3.26639467750918e-90	Monocytes	CALR
ITGA4.1	1.47239211403583e-94	-0.437767	0.187	0.295	4.96107798903234e-90	Monocytes	ITGA4
PNRC1	1.00112697036992e-93	0.525618722432071	0.75	0.751	3.37319721396442e-89	Monocytes	PNRC1
TRMT112	1.16472848043564e-93	-0.271986	0.345	0.467	3.92443614197983e-89	Monocytes	TRMT112
ARF6.1	9.82849796520877e-93	-0.285236	0.332	0.445	3.31161410439744e-88	Monocytes	ARF6
PRRC2C.1	1.64358549233132e-92	-0.317029	0.468	0.578	5.53789695786116e-88	Monocytes	PRRC2C
CHURC1	2.77493374884342e-92	-0.349753	0.28	0.391	9.34986177335301e-88	Monocytes	CHURC1
BCAS2	3.17447618737601e-92	-0.328799	0.19	0.302	1.06960800657447e-87	Monocytes	BCAS2
THRAP3.1	5.96182928541408e-92	-0.28301	0.246	0.359	2.00877875942742e-87	Monocytes	THRAP3
GABPB1.1	2.79688400924759e-91	-0.373936	0.156	0.263	9.42382098075882e-87	Monocytes	GABPB1
KMT2E.1	3.00907670781557e-91	-0.27932	0.359	0.481	1.01387830593138e-86	Monocytes	KMT2E
IL10RB	4.64544972363903e-91	0.295345486743471	0.253	0.151	1.56523782988294e-86	Monocytes	IL10RB
MCL1	6.53084268410127e-91	0.397263752781125	0.667	0.64	2.20050213398108e-86	Monocytes	MCL1
FAM107B.1	7.65264535083548e-91	-0.269056	0.284	0.405	2.57848232451051e-86	Monocytes	FAM107B
CHMP4A.1	1.30029543320873e-90	-0.315852	0.234	0.343	4.3812154326535e-86	Monocytes	CHMP4A
RBM25.1	1.79506861185695e-90	-0.361322	0.321	0.428	6.04830418079081e-86	Monocytes	RBM25
RPL22L1	4.3852266860045e-90	-0.353968	0.335	0.447	1.47755827958236e-85	Monocytes	RPL22L1
SP100	9.1443193684171e-90	-0.373906	0.28	0.388	3.08108696799446e-85	Monocytes	SP100
LSM7	4.0604887077299e-89	-0.325933	0.268	0.374	1.36814106518251e-84	Monocytes	LSM7
POLR2K.1	4.14470651994562e-89	-0.305264	0.189	0.294	1.39651741483048e-84	Monocytes	POLR2K
NOP58.1	5.86224601578923e-89	-0.31316	0.149	0.253	1.97522517256002e-84	Monocytes	NOP58
RABAC1	6.57581491046597e-89	-0.305677	0.308	0.424	2.2156550759324e-84	Monocytes	RABAC1
EML4.1	1.45829254313206e-88	-0.356548	0.279	0.391	4.91357089482917e-84	Monocytes	EML4
LSM2	1.78100266479439e-88	-0.292602	0.167	0.275	6.00091037875821e-84	Monocytes	LSM2
KDM6B.1	1.95186757590866e-88	0.398250443804855	0.421	0.315	6.57662261026664e-84	Monocytes	KDM6B
ZNRD1.1	2.41002106020333e-88	-0.269397	0.152	0.257	8.12032496024911e-84	Monocytes	ZNRD1
C4orf48	2.51175263047061e-88	0.398962289192465	0.333	0.224	8.46309931310769e-84	Monocytes	C4orf48
PSMB8.1	5.34559583093715e-88	-0.277898	0.379	0.493	1.80114505927596e-83	Monocytes	PSMB8
CAPZA2	1.38238913370869e-87	0.317386983512449	0.36	0.248	4.65782194711807e-83	Monocytes	CAPZA2
GIMAP4.1	2.45104237784867e-87	-0.522524	0.254	0.358	8.25854218792332e-83	Monocytes	GIMAP4
SF3B1.1	4.43325422116069e-87	-0.317285	0.372	0.48	1.49374067727788e-82	Monocytes	SF3B1
NKG7.1	6.02989274845694e-87	-1.20825	0.189	0.286	2.03171206266508e-82	Monocytes	NKG7
SYF2	6.17192851814912e-86	-0.344537	0.28	0.389	2.07956959490517e-81	Monocytes	SYF2
SERBP1.1	6.88507701363029e-86	-0.312086	0.402	0.507	2.31985784897259e-81	Monocytes	SERBP1
LY6E.1	5.68856469052648e-85	-0.300953	0.258	0.376	1.91670498682599e-80	Monocytes	LY6E
CYLD.1	1.07987546729088e-84	-0.365131	0.248	0.355	3.63853239948989e-80	Monocytes	CYLD
SQSTM1.1	7.02629516061306e-84	0.428385133082296	0.436	0.331	2.36743989141697e-79	Monocytes	SQSTM1
LSM8.1	7.86456142950942e-84	-0.271498	0.258	0.366	2.6498853280589e-79	Monocytes	LSM8
VAMP5	8.83145149335892e-84	0.710528173142045	0.361	0.263	2.97566926617236e-79	Monocytes	VAMP5
AKR1A1	8.89325613732558e-84	0.500692737539032	0.275	0.183	2.99649372291048e-79	Monocytes	AKR1A1
ITGAE.1	1.20981039398757e-83	-0.33729	0.159	0.259	4.0763351415017e-79	Monocytes	ITGAE
EIF3G.1	1.59272800636104e-83	-0.264155	0.354	0.466	5.3665377446329e-79	Monocytes	EIF3G
H1FX.1	1.75132060239907e-83	-0.419923	0.244	0.352	5.90089963772343e-79	Monocytes	H1FX
PA2G4.1	2.44594762756742e-83	-0.298264	0.252	0.359	8.24137593632566e-79	Monocytes	PA2G4
HNRNPA0.1	5.76503319289999e-83	-0.27671	0.267	0.375	1.94247028401572e-78	Monocytes	HNRNPA0
LAMP1	1.01407256301267e-82	0.503366750444305	0.363	0.261	3.41681609381488e-78	Monocytes	LAMP1
ANP32A.1	1.07657073484544e-82	-0.589951	0.264	0.366	3.62739743398821e-78	Monocytes	ANP32A
FERMT3	2.04609593857368e-82	0.440006817320252	0.366	0.258	6.89411565543015e-78	Monocytes	FERMT3
CAPNS1	7.37272097247629e-82	0.40327009750114	0.305	0.201	2.48416460446616e-77	Monocytes	CAPNS1
INTS6.1	1.13782986261065e-81	-0.399016	0.18	0.284	3.83380393908034e-77	Monocytes	INTS6
GPR65	3.98343084078528e-81	-0.556135	0.175	0.272	1.34217718749419e-76	Monocytes	GPR65
CTSA	4.58781564916237e-81	0.486497766838258	0.265	0.174	1.54581860482877e-76	Monocytes	CTSA
FAM133B.1	7.84053281567776e-81	-0.373459	0.212	0.314	2.64178912691447e-76	Monocytes	FAM133B
RPL37A.1	1.47536554490318e-80	-0.308449	0.721	0.764	4.97109666699677e-76	Monocytes	RPL37A
TRIM22	1.62716004302237e-80	-0.414158	0.197	0.298	5.48255304895957e-76	Monocytes	TRIM22
TBCB.1	2.31893234813105e-80	-0.307546	0.203	0.304	7.81341065379277e-76	Monocytes	TBCB
FAM89B.1	2.3934541939479e-80	-0.335289	0.204	0.303	8.06450456108805e-76	Monocytes	FAM89B
MLLT6.1	2.59868181858274e-80	-0.279799	0.153	0.253	8.75599851953268e-76	Monocytes	MLLT6
PPIG.1	6.16049185647977e-80	-0.347309	0.272	0.374	2.07571612612229e-75	Monocytes	PPIG
IDI1	6.93619009172905e-80	-0.386077	0.191	0.291	2.33707988950719e-75	Monocytes	IDI1
RUNX3.1	7.04074311394892e-80	-0.360432	0.266	0.374	2.37230798481395e-75	Monocytes	RUNX3
RAB11FIP1	9.54945663403961e-80	-0.515124	0.166	0.264	3.21759391827331e-75	Monocytes	RAB11FIP1
PNRC2.1	1.5163360089806e-79	-0.328807	0.258	0.357	5.10914254865924e-75	Monocytes	PNRC2
RNF213.1	1.87364697479664e-79	-0.394122	0.423	0.529	6.31306611687981e-75	Monocytes	RNF213
ERP29.1	1.94113803888398e-79	-0.257556	0.355	0.472	6.54047050821569e-75	Monocytes	ERP29
RHOA	2.34139556330607e-79	0.396346971488719	0.623	0.577	7.88909821100347e-75	Monocytes	RHOA
SSNA1.1	2.80020060692403e-79	-0.253808	0.194	0.294	9.43499592496982e-75	Monocytes	SSNA1
ANXA6	5.534185969196e-79	-0.2525	0.182	0.284	1.8646886204609e-74	Monocytes	ANXA6
RSF1.1	2.37969239431239e-78	-0.318789	0.181	0.28	8.01813555339617e-74	Monocytes	RSF1
C19orf53.1	4.47701084421472e-78	-0.274866	0.367	0.472	1.50848403384971e-73	Monocytes	C19orf53
SRSF3.1	6.61419847827715e-78	-0.297144	0.586	0.67	2.2285880352707e-73	Monocytes	SRSF3
MRPS34.1	3.90850342391061e-77	-0.252944	0.187	0.288	1.31693114365244e-72	Monocytes	MRPS34
COMMD6.1	4.76800889617605e-77	-0.288648	0.499	0.592	1.60653291747756e-72	Monocytes	COMMD6
UBXN4.1	8.65269367901435e-77	-0.262055	0.335	0.437	2.9154386082071e-72	Monocytes	UBXN4
ELF1.1	1.42242624037249e-76	-0.338205	0.333	0.431	4.79272297431108e-72	Monocytes	ELF1
MACF1.1	2.53046754548312e-76	-0.38131	0.245	0.341	8.52615734775082e-72	Monocytes	MACF1
HMGB2	2.73709876514392e-76	-0.284437	0.23	0.342	9.22238057927593e-72	Monocytes	HMGB2
SH3BGRL	3.45441980389625e-76	0.439412214401192	0.473	0.383	1.1639322087248e-71	Monocytes	SH3BGRL
ETF1	3.59410958641323e-76	0.272329326818007	0.261	0.166	1.21099928404607e-71	Monocytes	ETF1
BOD1L1	4.07710495560215e-76	-0.456834	0.254	0.348	1.37373974374059e-71	Monocytes	BOD1L1
PSMA3-AS1.1	1.19395380431638e-75	-0.337287	0.184	0.282	4.0229079482636e-71	Monocytes	PSMA3-AS1
GNAI2	1.39959169101022e-75	0.412149430691545	0.594	0.552	4.71578424368984e-71	Monocytes	GNAI2
PPDPF.1	2.82758609016422e-75	-0.269674	0.281	0.382	9.52726857219932e-71	Monocytes	PPDPF
ASH1L.1	3.47140004407168e-75	-0.363358	0.177	0.271	1.16965353084951e-70	Monocytes	ASH1L
EIF3F.1	4.92313905756477e-75	-0.258264	0.405	0.507	1.65880247405587e-70	Monocytes	EIF3F
EIF5B.1	6.58543953710809e-75	-0.322056	0.188	0.283	2.2188979976332e-70	Monocytes	EIF5B
NR4A1	1.92778678042648e-74	0.514463522509981	0.419	0.33	6.49548477796899e-70	Monocytes	NR4A1
DBI	2.60894027117334e-74	0.5172717774843	0.526	0.452	8.79056334969145e-70	Monocytes	DBI
PPP1R12A.1	5.29806105513523e-74	-0.300908	0.273	0.372	1.78512869191726e-69	Monocytes	PPP1R12A
YWHAQ.1	7.05137678502015e-74	-0.268373	0.257	0.357	2.37589089394469e-69	Monocytes	YWHAQ
NME3.1	8.65476641120163e-74	-0.303987	0.181	0.276	2.91613699459028e-69	Monocytes	NME3
PIP4K2A.1	2.82925204581886e-73	-0.305573	0.18	0.272	9.53288184318207e-69	Monocytes	PIP4K2A
ZFAND5	4.89306720927454e-73	0.386338692088663	0.378	0.279	1.64867006549297e-68	Monocytes	ZFAND5
DDX18.1	8.71945490273568e-73	-0.316676	0.234	0.331	2.93793313492776e-68	Monocytes	DDX18
TMEM59	2.17986788864242e-72	-0.252689	0.408	0.519	7.34484686399176e-68	Monocytes	TMEM59
CIB1.1	2.84759088057982e-72	-0.273807	0.433	0.535	9.59467271302563e-68	Monocytes	CIB1
MIER1.1	2.95575983493073e-72	-0.297302	0.223	0.32	9.9591371878156e-68	Monocytes	MIER1
SEC61G	3.93292097851009e-72	0.575730572511777	0.5	0.421	1.32515839449919e-67	Monocytes	SEC61G
TMCO1.1	1.17930192505081e-71	-0.29369	0.209	0.302	3.97353990626621e-67	Monocytes	TMCO1
JAK3.1	1.85990870543012e-71	-0.273778	0.168	0.264	6.26677639207625e-67	Monocytes	JAK3
C4orf3	2.01449956661267e-71	0.505498975139476	0.567	0.494	6.78765483974472e-67	Monocytes	C4orf3
FYB.1	3.47067246130685e-71	-0.512855	0.427	0.513	1.16940837911273e-66	Monocytes	FYB
RPS20.1	7.00741265134802e-71	-0.319652	0.623	0.704	2.3610776187452e-66	Monocytes	RPS20
NFKBIZ.1	9.0659593368677e-71	0.273719884918247	0.517	0.43	3.0546843389642e-66	Monocytes	NFKBIZ
GGNBP2.1	9.86965234783529e-71	-0.300301	0.203	0.296	3.32548066207962e-66	Monocytes	GGNBP2
PHF3.1	2.20312532318718e-70	-0.353786	0.177	0.267	7.4232104639469e-66	Monocytes	PHF3
RSL24D1	7.28559569191384e-70	-0.271423	0.275	0.369	2.45480861243345e-65	Monocytes	RSL24D1
UBE2J1	1.54562603156696e-69	0.299546516910254	0.257	0.167	5.20783235076172e-65	Monocytes	UBE2J1
MDM4	1.72260054045145e-69	-0.284051	0.197	0.294	5.80413026099711e-65	Monocytes	MDM4
UBE2S.1	3.1194464916437e-69	-0.329821	0.23	0.325	1.05106630089443e-64	Monocytes	UBE2S
YTHDC1	7.89459311699514e-69	-0.329068	0.184	0.275	2.66000420484034e-64	Monocytes	YTHDC1
BCLAF1.1	8.65312511006768e-69	-0.329409	0.271	0.364	2.9155839745862e-64	Monocytes	BCLAF1
HNRNPH3.1	2.30563988496975e-68	-0.269147	0.262	0.356	7.76862302841708e-64	Monocytes	HNRNPH3
GLRX.1	3.80747783420924e-68	0.322766874529983	0.377	0.275	1.28289158145846e-63	Monocytes	GLRX
NDUFA5.1	4.40303642399152e-68	-0.256204	0.164	0.252	1.4835590926997e-63	Monocytes	NDUFA5
COTL1	4.67095700111372e-68	0.367269612604894	0.64	0.589	1.57383225195526e-63	Monocytes	COTL1
BIN2.1	5.00150040186028e-68	-0.357086	0.18	0.268	1.6852055454028e-63	Monocytes	BIN2
RNH1	5.08589148852792e-68	0.421694682610378	0.337	0.243	1.7136402781446e-63	Monocytes	RNH1
ACTN4.1	7.3763407228572e-68	-0.341677	0.223	0.311	2.4853842431595e-63	Monocytes	ACTN4
NASP	6.89282308270873e-67	-0.252788	0.192	0.285	2.32246780948788e-62	Monocytes	NASP
HSP90B1.1	1.09324139967712e-66	0.352915336063965	0.549	0.485	3.68356757207207e-62	Monocytes	HSP90B1
FGFR1OP2.1	1.76024796683962e-66	-0.288944	0.221	0.31	5.93097949946941e-62	Monocytes	FGFR1OP2
PPP1CB	4.64347272805421e-66	0.455607330879955	0.45	0.365	1.56457170099058e-61	Monocytes	PPP1CB
CLK1.1	8.22195404304422e-66	-0.26658	0.312	0.412	2.77030519526332e-61	Monocytes	CLK1
VAMP8	1.06439640950152e-65	0.682355726754097	0.474	0.431	3.58637726217441e-61	Monocytes	VAMP8
YWHAE	2.42268312521594e-65	0.433653534264877	0.418	0.322	8.16298852210259e-61	Monocytes	YWHAE
RPL12.1	3.63070368405541e-65	-0.276962	0.844	0.851	1.22332929930563e-60	Monocytes	RPL12
CSRNP1	3.95780975627604e-65	0.274655831984868	0.306	0.214	1.33354441927965e-60	Monocytes	CSRNP1
ITGB1	8.22529337709729e-65	0.260226625752411	0.309	0.21	2.77143035047916e-60	Monocytes	ITGB1
DDIT4.1	9.7681305680058e-65	-0.284587	0.395	0.511	3.29127391358387e-60	Monocytes	DDIT4
DYNLT1	2.22164560398797e-64	0.402041450471319	0.375	0.28	7.48561269807705e-60	Monocytes	DYNLT1
MYH9.1	4.29691599936851e-64	-0.306059	0.348	0.434	1.44780287682723e-59	Monocytes	MYH9
TRA2B.1	6.94324109525434e-64	-0.284138	0.4	0.494	2.339455654635e-59	Monocytes	TRA2B
ALOX5AP.1	1.25277297910605e-63	-0.487844	0.291	0.405	4.22109327579994e-59	Monocytes	ALOX5AP
RGCC.1	1.26513460757848e-63	-0.272942	0.169	0.268	4.26274454677493e-59	Monocytes	RGCC
CREBRF	1.28554438337788e-63	-0.425929	0.174	0.259	4.33151324535342e-59	Monocytes	CREBRF
WSB1.1	3.00032006303998e-63	0.374750427907651	0.497	0.411	1.01092784204069e-58	Monocytes	WSB1
GOLGB1.1	7.18041691749113e-63	-0.378239	0.183	0.267	2.41936967617946e-58	Monocytes	GOLGB1
IGHA2.1	1.02853068621601e-62	-1.84047	0.413	0.499	3.46553129413621e-58	Monocytes	IGHA2
IL7R.1	2.46876301427842e-62	-0.357833	0.306	0.428	8.31825010030972e-58	Monocytes	IL7R
PHF20	5.17669494119612e-62	-0.279306	0.193	0.279	1.74423559348662e-57	Monocytes	PHF20
TRABD.1	6.79586386429703e-62	-0.286303	0.183	0.268	2.28979837043624e-57	Monocytes	TRABD
UBALD2	6.86313998016833e-62	-0.26882	0.277	0.365	2.31246638491792e-57	Monocytes	UBALD2
POLR1D.1	8.23373170580787e-62	-0.279102	0.28	0.366	2.7742735609549e-57	Monocytes	POLR1D
HNRNPUL1.1	1.12151707869032e-61	-0.297378	0.192	0.274	3.77883964493916e-57	Monocytes	HNRNPUL1
BATF	9.12340319983718e-61	-0.511378	0.259	0.348	3.07403947415314e-56	Monocytes	BATF
DNAJC3	1.05979550242663e-60	0.389170571492316	0.269	0.184	3.57087496587627e-56	Monocytes	DNAJC3
TTC3.1	3.41119787496405e-60	-0.272553	0.189	0.274	1.14936901199039e-55	Monocytes	TTC3
PDIA3	5.63843582630394e-60	0.479023317791846	0.479	0.41	1.89981456731485e-55	Monocytes	PDIA3
PGLS	5.97923503896134e-60	0.347797488108436	0.351	0.258	2.01464345402764e-55	Monocytes	PGLS
ABRACL.1	1.6046137242275e-59	-0.282107	0.338	0.421	5.40658548241212e-55	Monocytes	ABRACL
ARPC1B	2.04738671629129e-59	0.335925730350954	0.636	0.612	6.89846480187186e-55	Monocytes	ARPC1B
ATP2B1.1	2.42527172183645e-59	0.482420678605618	0.313	0.229	8.17171053955572e-55	Monocytes	ATP2B1
SAT2	1.01319984673393e-58	0.292270446755485	0.275	0.186	3.41387556358531e-54	Monocytes	SAT2
SRSF4	1.89825523980838e-58	-0.250564	0.192	0.276	6.39598120501037e-54	Monocytes	SRSF4
COMT	1.25701349512837e-57	0.316116106693959	0.25	0.169	4.23538127048552e-53	Monocytes	COMT
RILPL2	1.29207787065583e-57	0.363984392865072	0.334	0.246	4.35352717738774e-53	Monocytes	RILPL2
CCNL1	3.54964752085202e-57	-0.314176	0.516	0.62	1.19601823567588e-52	Monocytes	CCNL1
PMAIP1	9.13102883063083e-57	-0.472152	0.269	0.357	3.07660885419275e-52	Monocytes	PMAIP1
GSPT1.1	1.17986850845561e-56	-0.267402	0.177	0.256	3.97544895239033e-52	Monocytes	GSPT1
MOB1A	1.28913295065582e-56	0.359536806700802	0.472	0.394	4.34360456393971e-52	Monocytes	MOB1A
PPP1CC.1	2.93829114438362e-56	-0.280291	0.213	0.294	9.90027818188618e-52	Monocytes	PPP1CC
RPS27L	9.60866634779204e-56	-0.298003	0.398	0.484	3.23754403922505e-51	Monocytes	RPS27L
IER5	1.39958198326139e-55	0.436783191875577	0.498	0.421	4.71575153440094e-51	Monocytes	IER5
PLEKHO1	2.94899252197095e-55	0.424881208389143	0.335	0.253	9.9363354035289e-51	Monocytes	PLEKHO1
PCF11	3.3247572853894e-55	-0.291124	0.174	0.254	1.1202437197391e-50	Monocytes	PCF11
CMC2.1	4.55295395574269e-55	-0.254345	0.189	0.268	1.53407230584794e-50	Monocytes	CMC2
AMD1.1	6.15586820722126e-55	-0.312779	0.24	0.32	2.07415823374113e-50	Monocytes	AMD1
SLA	1.80611546409726e-54	-0.409924	0.304	0.383	6.0855254447293e-50	Monocytes	SLA
LSM14A.1	8.04962447996853e-54	-0.279788	0.184	0.259	2.7122404722806e-49	Monocytes	LSM14A
CLIC1	8.91856709393418e-54	0.326631703396681	0.685	0.656	3.00502199663018e-49	Monocytes	CLIC1
SERP1.1	1.94237565381016e-53	0.340383554800098	0.618	0.6	6.54464052794796e-49	Monocytes	SERP1
CLTA	3.68756185521975e-53	0.440565140974113	0.432	0.359	1.24248709149774e-48	Monocytes	CLTA
BNIP2	5.98119207813033e-53	0.252750432483574	0.258	0.177	2.01530285880523e-48	Monocytes	BNIP2
SH3KBP1.1	1.01520822409346e-52	-0.295357	0.245	0.324	3.42064259026049e-48	Monocytes	SH3KBP1
PTPN2	1.36145997970813e-52	0.472303116035415	0.313	0.234	4.58730325562858e-48	Monocytes	PTPN2
CORO1B	2.32804124683501e-52	-0.39687	0.202	0.276	7.84410217708588e-48	Monocytes	CORO1B
CITED2.1	3.02452550602552e-52	-0.305979	0.2	0.283	1.01908362400024e-47	Monocytes	CITED2
GNB2	3.35411806571591e-51	0.286833042963526	0.354	0.268	1.13013654106232e-46	Monocytes	GNB2
ZFP36L1	9.55727367987813e-51	-0.542053	0.511	0.61	3.22022779369814e-46	Monocytes	ZFP36L1
ATP6AP2	1.64968833500295e-50	0.412988660709471	0.35	0.275	5.55845987595894e-46	Monocytes	ATP6AP2
MAF.1	2.28717051366583e-50	-0.33716	0.19	0.271	7.70639232874565e-46	Monocytes	MAF
CIR1	3.09628880098652e-50	-0.36904	0.187	0.26	1.0432635486044e-45	Monocytes	CIR1
NR4A2	3.85369089441375e-50	0.409079047510216	0.462	0.391	1.29846260996377e-45	Monocytes	NR4A2
SEC61B	3.9654402261278e-50	0.382353634047083	0.583	0.541	1.3361154297915e-45	Monocytes	SEC61B
PIM3.1	5.36405353438277e-50	0.359082051573449	0.434	0.356	1.80736419787493e-45	Monocytes	PIM3
FAM177A1	1.27678629401527e-49	-0.293015	0.205	0.28	4.30200373905506e-45	Monocytes	FAM177A1
HSPA1B.1	2.66543395290693e-48	0.364620391750714	0.623	0.549	8.98091316092462e-44	Monocytes	HSPA1B
IFI16	6.01807239820065e-48	-0.312829	0.377	0.458	2.02772931384973e-43	Monocytes	IFI16
LAMTOR1	7.54100990361938e-48	0.389922755803456	0.367	0.294	2.54086787692551e-43	Monocytes	LAMTOR1
ZC3H13.1	5.26853334735307e-47	-0.257895	0.182	0.251	1.77517962605714e-42	Monocytes	ZC3H13
SMAP2.1	7.66299168940587e-47	-0.339261	0.267	0.346	2.58196841982841e-42	Monocytes	SMAP2
CTSC	3.09123096868817e-45	0.700716102726996	0.486	0.448	1.04155936258979e-40	Monocytes	CTSC
GNB1	6.06331201978989e-44	0.26678783728495	0.375	0.291	2.04297235194801e-39	Monocytes	GNB1
ARHGAP30.1	5.74207885650527e-43	-0.26282	0.22	0.288	1.93473604991089e-38	Monocytes	ARHGAP30
BST2	1.91297707770455e-41	0.429258116042998	0.431	0.37	6.44558496561772e-37	Monocytes	BST2
EVI2B	2.05883294253787e-41	-0.438538	0.308	0.385	6.9370317165871e-37	Monocytes	EVI2B
MGAT4A.1	3.76921307679511e-41	-0.280274	0.206	0.269	1.26999865409535e-36	Monocytes	MGAT4A
PABPC1	1.00408332730332e-40	0.278581242638714	0.694	0.7	3.38315836301581e-36	Monocytes	PABPC1
CAP1	5.72334690058872e-40	0.259212317719601	0.547	0.491	1.92842450468436e-35	Monocytes	CAP1
IRF1.1	8.20983331766247e-39	-0.255095	0.567	0.671	2.76622123805319e-34	Monocytes	IRF1
PAK2	5.15126384235424e-38	-0.270554	0.358	0.419	1.73566683904284e-33	Monocytes	PAK2
IRF2	2.37383814750539e-37	-0.252313	0.209	0.271	7.99841025420466e-33	Monocytes	IRF2
TNF.1	5.32426577640011e-37	0.573509227724238	0.261	0.202	1.79395811070025e-32	Monocytes	TNF
ARHGDIA	6.47687078915036e-37	0.352852716878827	0.425	0.354	2.18231684369632e-32	Monocytes	ARHGDIA
CD81	1.04327509604625e-36	0.681902751855671	0.425	0.405	3.51521110861823e-32	Monocytes	CD81
CD46	2.44078726344281e-36	-0.384306	0.22	0.28	8.2239886054442e-32	Monocytes	CD46
ATP1A1	4.38366706060598e-36	0.288683136773674	0.316	0.243	1.47703277940058e-31	Monocytes	ATP1A1
TMEM219	7.72953300124695e-36	0.279882673308824	0.308	0.237	2.60438884944015e-31	Monocytes	TMEM219
HM13	1.09204291090441e-33	0.255337885990147	0.297	0.225	3.67952938400131e-29	Monocytes	HM13
TNFSF10.1	2.04621033797655e-33	0.401975149979749	0.29	0.23	6.89450111277818e-29	Monocytes	TNFSF10
RNF181	2.19868315845198e-32	0.267347607480055	0.296	0.228	7.40824303408811e-28	Monocytes	RNF181
YME1L1.1	4.19379178391963e-32	-0.266985	0.297	0.355	1.41305620367388e-27	Monocytes	YME1L1
STAT3	4.30327241520026e-32	-0.289865	0.398	0.454	1.44994460757758e-27	Monocytes	STAT3
CHMP1B	1.08450654678467e-29	0.406564056647863	0.323	0.263	3.65413635873628e-25	Monocytes	CHMP1B
UBE2B	1.31502486455284e-29	-0.32546	0.379	0.438	4.43084477862434e-25	Monocytes	UBE2B
JOSD1	7.77728294148807e-29	-0.281416	0.197	0.25	2.62047771430499e-24	Monocytes	JOSD1
PSME2	1.13916750128113e-28	0.405131194358975	0.539	0.506	3.83831097881664e-24	Monocytes	PSME2
GTF2I	2.18214292751839e-28	-0.260374	0.208	0.26	7.35251237998046e-24	Monocytes	GTF2I
TNFAIP8	1.65402073091288e-26	0.557339163408554	0.475	0.444	5.57305745073785e-22	Monocytes	TNFAIP8
SNX3	3.33862729436201e-26	0.261950770560901	0.398	0.34	1.12491708056234e-21	Monocytes	SNX3
HNRNPM	3.84630056963863e-26	0.392530777078958	0.425	0.371	1.29597251393404e-21	Monocytes	HNRNPM
CCL20	5.26258514489846e-26	1.07047861025504	0.288	0.251	1.77317543872209e-21	Monocytes	CCL20
LAMTOR2	7.73067161835933e-26	0.255739749600672	0.275	0.22	2.60477249508999e-21	Monocytes	LAMTOR2
SSR4.1	3.20601422521711e-23	-0.407196	0.578	0.656	1.08023443304465e-18	Monocytes	SSR4
JUNB	5.86413538761677e-23	-0.323708	0.832	0.862	1.97586177750359e-18	Monocytes	JUNB
ENY2	1.06378876372385e-21	0.259475854496147	0.42	0.367	3.58432986049112e-17	Monocytes	ENY2
EIF1B	1.61481087998714e-20	0.397927537668896	0.452	0.409	5.44094377902868e-16	Monocytes	EIF1B
OSTF1.1	2.93532261153843e-19	-0.253795	0.353	0.383	9.89027600731758e-15	Monocytes	OSTF1
PPP1R14B.1	4.77640282097725e-19	-0.251959	0.213	0.253	1.60936116650007e-14	Monocytes	PPP1R14B
LINC00152	9.09808414848805e-19	-0.257638	0.307	0.347	3.06550847299156e-14	Monocytes	LINC00152
PRDX6	1.24256673949513e-18	0.263565229250999	0.365	0.314	4.18670437205488e-14	Monocytes	PRDX6
UCP2	5.15592848807002e-18	0.329170284234623	0.43	0.392	1.73723854477031e-13	Monocytes	UCP2
PPA1	6.38588958197924e-18	0.410944002915557	0.363	0.321	2.15166163575208e-13	Monocytes	PPA1
VDAC1	7.58588273989609e-18	0.338859399675228	0.359	0.308	2.55598733038059e-13	Monocytes	VDAC1
COX8A	1.52752029398601e-17	0.276204600772719	0.528	0.501	5.14682687855648e-13	Monocytes	COX8A
SLC25A5	2.57630437207451e-17	0.283818196928751	0.488	0.46	8.68059995126786e-13	Monocytes	SLC25A5
TUBA1B.1	3.52996786658526e-17	0.385385040143459	0.459	0.438	1.18938737296724e-12	Monocytes	TUBA1B
SEC11A	4.08923229679928e-17	0.275241637197869	0.428	0.389	1.37782593008355e-12	Monocytes	SEC11A
ID2.1	6.10778850000717e-16	-0.322333	0.355	0.386	2.05795825719242e-11	Monocytes	ID2
HSPH1.1	1.37442403079312e-15	0.507980729764878	0.363	0.322	4.63098432935434e-11	Monocytes	HSPH1
LDHA.1	4.38981130292022e-14	0.314029704722391	0.589	0.565	1.47910302040594e-09	Monocytes	LDHA
MYDGF	5.44252727919617e-14	0.251043071257935	0.296	0.256	1.83380514145236e-09	Monocytes	MYDGF
SDF2L1	5.33006964718717e-11	0.28029332764601	0.299	0.265	1.79591366692324e-06	Monocytes	SDF2L1
IGHA1.1	1.164522331513e-10	-1.79416	0.761	0.715	3.92374154379989e-06	Monocytes	IGHA1
SEC14L1.1	1.41022088470649e-09	-0.255652	0.253	0.207	4.75159824893004e-05	Monocytes	SEC14L1
MRPL52	4.09892336943324e-09	0.256811227066352	0.288	0.254	0.000138109124009684	Monocytes	MRPL52
IGLC3.1	2.53060768511212e-08	-2.76305	0.271	0.308	0.000852662953421679	Monocytes	IGLC3
BZW1	4.04414168019407e-08	0.274271622538995	0.457	0.436	0.00136263309772459	Monocytes	BZW1
JCHAIN.1	2.19366405270173e-07	-1.88992	0.499	0.513	0.00739133165917322	Monocytes	JCHAIN
S100A8.1	0	4.90717942484667	0.84	0.142	0	Neutrophils	S100A8
G0S2.2	0	4.53066511493864	0.903	0.241	0	Neutrophils	G0S2
FCGR3B	0	4.4879143809436	0.671	0.014	0	Neutrophils	FCGR3B
MNDA.2	0	4.48732876706951	0.687	0.083	0	Neutrophils	MNDA
HCAR3	0	4.34273126892081	0.585	0.055	0	Neutrophils	HCAR3
CXCL8.2	0	4.27748444124228	0.888	0.361	0	Neutrophils	CXCL8
IFITM2.2	0	4.14206947777625	0.922	0.566	0	Neutrophils	IFITM2
NAMPT.2	0	3.82317870105634	0.925	0.427	0	Neutrophils	NAMPT
S100A9.2	0	3.77645747880246	0.881	0.233	0	Neutrophils	S100A9
PTGS2.2	0	3.70634648444579	0.662	0.139	0	Neutrophils	PTGS2
CMTM2	0	3.64132459491143	0.471	0.01	0	Neutrophils	CMTM2
GCA.2	0	3.58552972476788	0.596	0.115	0	Neutrophils	GCA
CSF3R	0	3.56770252979999	0.571	0.058	0	Neutrophils	CSF3R
HCAR2	0	3.52216362942679	0.453	0.039	0	Neutrophils	HCAR2
PLEK.2	0	3.5021968397698	0.654	0.245	0	Neutrophils	PLEK
CXCR2	0	3.44891721075887	0.456	0.006	0	Neutrophils	CXCR2
OSM	0	3.31637256302528	0.501	0.093	0	Neutrophils	OSM
LITAF.2	0	3.24759020510172	0.833	0.38	0	Neutrophils	LITAF
PROK2	0	3.21973534336733	0.312	0.02	0	Neutrophils	PROK2
NEAT1.1	0	3.21658529443723	0.962	0.784	0	Neutrophils	NEAT1
SOD2.2	0	3.17743064268749	0.932	0.444	0	Neutrophils	SOD2
IL1RN.2	0	3.16126864139152	0.609	0.144	0	Neutrophils	IL1RN
BCL2A1.2	0	3.11145581192844	0.805	0.315	0	Neutrophils	BCL2A1
LST1.2	0	3.05108693909817	0.591	0.17	0	Neutrophils	LST1
MXD1	0	2.99022672998898	0.542	0.136	0	Neutrophils	MXD1
FPR1.1	0	2.98939995022171	0.49	0.064	0	Neutrophils	FPR1
FFAR2	0	2.94629611236206	0.332	0.024	0	Neutrophils	FFAR2
SLC25A37.2	0	2.90565668697321	0.569	0.163	0	Neutrophils	SLC25A37
S100A12.1	0	2.88868868625919	0.326	0.056	0	Neutrophils	S100A12
RNF149.1	0	2.86073272396234	0.626	0.285	0	Neutrophils	RNF149
FPR2	0	2.83969131898032	0.396	0.037	0	Neutrophils	FPR2
PHACTR1.1	0	2.82867917858009	0.47	0.138	0	Neutrophils	PHACTR1
AQP9.1	0	2.82275307474133	0.452	0.064	0	Neutrophils	AQP9
CSF2RB	0	2.80930655886501	0.413	0.068	0	Neutrophils	CSF2RB
CEBPB.2	0	2.80820920262623	0.654	0.317	0	Neutrophils	CEBPB
BASP1.2	0	2.79393534717764	0.553	0.188	0	Neutrophils	BASP1
CD55.2	0	2.71685562007863	0.556	0.216	0	Neutrophils	CD55
FCGR2A.2	0	2.70434620768898	0.529	0.116	0	Neutrophils	FCGR2A
IFIT2	0	2.70021592965082	0.307	0.08	0	Neutrophils	IFIT2
IFITM3.2	0	2.69738162729496	0.458	0.14	0	Neutrophils	IFITM3
GLUL.2	0	2.69045483698094	0.519	0.161	0	Neutrophils	GLUL
TRIB1	0	2.67909352614861	0.421	0.13	0	Neutrophils	TRIB1
S100A11.2	0	2.66531445533516	0.823	0.583	0	Neutrophils	S100A11
SRGN.2	0	2.63918846818081	0.967	0.841	0	Neutrophils	SRGN
ICAM1.2	0	2.62761587761522	0.498	0.17	0	Neutrophils	ICAM1
PDE4B.1	0	2.59834574985638	0.49	0.308	0	Neutrophils	PDE4B
IVNS1ABP.2	0	2.59031865521531	0.537	0.301	0	Neutrophils	IVNS1ABP
ACSL1.1	0	2.58342447301817	0.414	0.095	0	Neutrophils	ACSL1
P2RY13	0	2.57745366605067	0.291	0.029	0	Neutrophils	P2RY13
LINC01272.1	0	2.5535113805419	0.353	0.052	0	Neutrophils	LINC01272
SAT1.2	0	2.54022800284118	0.934	0.768	0	Neutrophils	SAT1
IL1B.2	0	2.53517804927276	0.761	0.268	0	Neutrophils	IL1B
PLAUR.2	0	2.47205978698898	0.511	0.15	0	Neutrophils	PLAUR
TREM1	0	2.47084241264885	0.352	0.048	0	Neutrophils	TREM1
PPIF.2	0	2.46101181755154	0.429	0.244	0	Neutrophils	PPIF
C5AR1.1	0	2.45908334282777	0.337	0.059	0	Neutrophils	C5AR1
VNN2	0	2.42563996617518	0.281	0.034	0	Neutrophils	VNN2
RGS2.2	0	2.42526802357601	0.572	0.381	0	Neutrophils	RGS2
IGSF6.1	0	2.33538921835425	0.386	0.092	0	Neutrophils	IGSF6
TYROBP.2	0	2.32413499096199	0.686	0.219	0	Neutrophils	TYROBP
LYN.2	0	2.31211147963934	0.421	0.15	0	Neutrophils	LYN
NCF2.1	0	2.30174426158458	0.341	0.072	0	Neutrophils	NCF2
H3F3A.1	0	2.28535069652974	0.931	0.861	0	Neutrophils	H3F3A
SOCS3.2	0	2.2706595335377	0.636	0.486	0	Neutrophils	SOCS3
CXCL1.1	0	2.26696089368551	0.288	0.071	0	Neutrophils	CXCL1
EGR1.2	0	2.2403864353346	0.44	0.241	0	Neutrophils	EGR1
LCP2.1	0	2.22005578688604	0.525	0.376	0	Neutrophils	LCP2
ALOX5AP.2	0	2.2105835321063	0.543	0.37	0	Neutrophils	ALOX5AP
LRRK2	0	2.20774987435524	0.252	0.04	0	Neutrophils	LRRK2
ZFP36L1.1	0	2.20772428079695	0.658	0.588	0	Neutrophils	ZFP36L1
SERPINA1.1	0	2.19790490352963	0.396	0.091	0	Neutrophils	SERPINA1
TNFAIP6	0	2.19762045259113	0.282	0.045	0	Neutrophils	TNFAIP6
MBOAT7	0	2.18739266061775	0.3	0.09	0	Neutrophils	MBOAT7
LY96	0	2.18169734195471	0.332	0.132	0	Neutrophils	LY96
ZFP36.1	0	2.1635589207742	0.872	0.716	0	Neutrophils	ZFP36
SELL.1	0	2.13824614355624	0.382	0.189	0	Neutrophils	SELL
ITM2B.1	0	2.12815069280752	0.835	0.736	0	Neutrophils	ITM2B
SORL1	0	2.11770790558051	0.357	0.164	0	Neutrophils	SORL1
FTH1.2	0	2.1159	0.997	0.972	0	Neutrophils	FTH1
TMEM154	0	2.10873739299423	0.312	0.134	0	Neutrophils	TMEM154
SDCBP.2	0	2.01283915802696	0.54	0.375	0	Neutrophils	SDCBP
AIF1.2	0	2.00119345004597	0.536	0.198	0	Neutrophils	AIF1
GK.1	0	1.99370193558701	0.324	0.135	0	Neutrophils	GK
MARCKS.2	0	1.97419012592096	0.45	0.213	0	Neutrophils	MARCKS
CLEC7A.1	0	1.97223692894638	0.261	0.091	0	Neutrophils	CLEC7A
TNFAIP2.1	0	1.91323913493535	0.28	0.091	0	Neutrophils	TNFAIP2
NFKBIZ.2	0	1.90716593311569	0.553	0.431	0	Neutrophils	NFKBIZ
FOS.1	0	1.88539680581063	0.846	0.757	0	Neutrophils	FOS
ETS2.1	0	1.86741123482454	0.304	0.114	0	Neutrophils	ETS2
DUSP1.2	0	1.85220910772971	0.866	0.784	0	Neutrophils	DUSP1
IER3.2	0	1.80012775105181	0.561	0.272	0	Neutrophils	IER3
CTSS.2	0	1.78284528729835	0.618	0.418	0	Neutrophils	CTSS
H3F3B.1	0	1.71570215209875	0.958	0.925	0	Neutrophils	H3F3B
TNFAIP3.2	0	1.63612742646138	0.758	0.654	0	Neutrophils	TNFAIP3
NFKBIA.2	0	1.32048797381132	0.864	0.768	0	Neutrophils	NFKBIA
FTL.2	0	1.2601841477365	0.979	0.952	0	Neutrophils	FTL
EIF4G2	0	-0.351883	0.167	0.543	0	Neutrophils	EIF4G2
PTP4A2.1	0	-0.35859	0.164	0.531	0	Neutrophils	PTP4A2
UBE2D2.1	0	-0.371267	0.133	0.493	0	Neutrophils	UBE2D2
SRSF9	0	-0.374632	0.122	0.48	0	Neutrophils	SRSF9
WDR83OS	0	-0.376109	0.113	0.448	0	Neutrophils	WDR83OS
BRK1	0	-0.382623	0.111	0.449	0	Neutrophils	BRK1
UQCR10	0	-0.400302	0.133	0.493	0	Neutrophils	UQCR10
USMG5	0	-0.405368	0.104	0.431	0	Neutrophils	USMG5
JTB	0	-0.407834	0.121	0.485	0	Neutrophils	JTB
N4BP2L2.2	0	-0.416268	0.174	0.544	0	Neutrophils	N4BP2L2
SAP18.1	0	-0.434022	0.149	0.545	0	Neutrophils	SAP18
SKP1.1	0	-0.436002	0.203	0.624	0	Neutrophils	SKP1
SRRM2.2	0	-0.438469	0.17	0.567	0	Neutrophils	SRRM2
UBXN4.2	0	-0.441837	0.115	0.456	0	Neutrophils	UBXN4
RABAC1.1	0	-0.447706	0.109	0.441	0	Neutrophils	RABAC1
SARAF.2	0	-0.44793	0.236	0.648	0	Neutrophils	SARAF
CD48.1	0	-0.450275	0.236	0.645	0	Neutrophils	CD48
MINOS1	0	-0.451192	0.097	0.42	0	Neutrophils	MINOS1
COX8A.1	0	-0.453188	0.159	0.545	0	Neutrophils	COX8A
PPP1CA.1	0	-0.455929	0.11	0.461	0	Neutrophils	PPP1CA
SEC11A.1	0	-0.459682	0.095	0.43	0	Neutrophils	SEC11A
MRFAP1	0	-0.460385	0.082	0.388	0	Neutrophils	MRFAP1
RSL24D1.1	0	-0.461872	0.081	0.386	0	Neutrophils	RSL24D1
MBNL1.2	0	-0.475533	0.182	0.574	0	Neutrophils	MBNL1
RNF7	0	-0.479145	0.079	0.391	0	Neutrophils	RNF7
[truncated: 4,182 more rows]
